# Supplementary material for: Short Time-Scale Sensory Coding in S1 during Discrimination of Whisker Vibrotactile Sequences
Source: PLoS Biol. 2016 Aug 30;14(8):e1002549. doi: 10.1371/journal.pbio.1002549 (PMC5004814; doi:10.1371/journal.pbio.1002549)
Supplement: S1 Data — (XLSX) [file pbio.1002549.s001.xlsx]

## Sheet: Fig 1
Figure 1C						Figure 1D
Time (sec, zero is arbitrary)	FFF position (mm)	FMS position (mm)	SMF position (mm)	SSS position (mm)		Stimulus	First Impulse Peak Speed (mm/s)	Whole Sequence Mean Speed (mm/s)	Whole Sequence Duration (ms)
0.01	-0.100768	-0.144776	-0.127357	-0.171195		FFF	220	65.7	120
0.01025	-0.103518	-0.146751	-0.129832	-0.17192		FMS	220	54.4	132
0.0105	-0.106243	-0.148726	-0.131557	-0.17242		SMF	110	54.7	132
0.01075	-0.107468	-0.150951	-0.132782	-0.17242		SSS	110	44.6	146
0.011	-0.109393	-0.152926	-0.134532	-0.17217
0.01125	-0.107743	-0.152676	-0.135032	-0.171445
0.0115	-0.104043	-0.150451	-0.134557	-0.16997
0.01175	-0.101843	-0.149701	-0.134807	-0.168745
0.012	-0.0999182	-0.149951	-0.134057	-0.16752
0.01225	-0.0997682	-0.150451	-0.132557	-0.16652
0.0125	-0.0992182	-0.150201	-0.131307	-0.16552
0.01275	-0.0985432	-0.148226	-0.130557	-0.16452
0.013	-0.0957932	-0.145251	-0.129807	-0.16377
0.01325	-0.0940182	-0.142301	-0.129082	-0.16327
0.0135	-0.0947182	-0.141801	-0.129082	-0.16352
0.01375	-0.0969182	-0.141576	-0.129832	-0.16427
0.014	-0.100493	-0.140851	-0.132057	-0.165995
0.01425	-0.103243	-0.141076	-0.135507	-0.16822
0.0145	-0.105443	-0.140826	-0.137732	-0.170445
0.01475	-0.106668	-0.140576	-0.138232	-0.17242
0.015	-0.108718	-0.140326	-0.137982	-0.17342
0.01525	-0.110493	-0.141076	-0.137232	-0.17342
0.0155	-0.111843	-0.142326	-0.137482	-0.17317
0.01575	-0.112943	-0.144776	-0.138957	-0.17242
0.016	-0.111993	-0.145751	-0.138457	-0.170945
0.01625	-0.110068	-0.145251	-0.136732	-0.16947
0.0165	-0.107618	-0.144501	-0.134757	-0.167245
0.01675	-0.105143	-0.143776	-0.131782	-0.16502
0.017	-0.104043	-0.145026	-0.130307	-0.16427
0.01725	-0.105568	-0.147251	-0.132032	-0.16477
0.0175	-0.107218	-0.149226	-0.133282	-0.16602
0.01775	-0.109268	-0.150701	-0.135007	-0.169495
0.018	-0.111868	-0.153401	-0.138232	-0.172945
0.01825	-0.113093	-0.155376	-0.138982	-0.175645
0.0185	-0.116093	-0.157601	-0.141432	-0.179345
0.01875	-0.119268	-0.160326	-0.145382	-0.181795
0.019	-0.120218	-0.160826	-0.147107	-0.183045
0.01925	-0.119793	-0.160101	-0.148082	-0.184045
0.0195	-0.116243	-0.157626	-0.147357	-0.183545
0.01975	-0.109643	-0.152426	-0.142932	-0.180095
0.02	-0.103468	-0.146501	-0.137507	-0.17662
0.02025	-0.0999182	-0.142051	-0.134807	-0.17267
0.0205	-0.0977182	-0.138851	-0.132332	-0.16922
0.02075	-0.0966182	-0.136376	-0.130107	-0.167245
0.021	-0.0966182	-0.135376	-0.129357	-0.16552
0.02125	-0.0959182	-0.134626	-0.126882	-0.16477
0.0215	-0.0960432	-0.133876	-0.124157	-0.16427
0.02175	-0.0975682	-0.135376	-0.123157	-0.16452
0.022	-0.0994932	-0.138851	-0.123657	-0.16452
0.02225	-0.0993682	-0.141826	-0.123157	-0.16502
0.0225	-0.0985432	-0.144801	-0.123407	-0.16527
0.02275	-0.0977182	-0.147026	-0.123657	-0.16527
0.023	-0.0966182	-0.147751	-0.122907	-0.16602
0.02325	-0.0977182	-0.148726	-0.124157	-0.167245
0.0235	-0.0989682	-0.149201	-0.125632	-0.167495
0.02375	-0.100343	-0.149676	-0.127107	-0.167995
0.024	-0.100068	-0.148201	-0.127357	-0.167995
0.02425	-0.0990932	-0.145976	-0.126607	-0.16677
0.0245	-0.0982682	-0.144501	-0.125632	-0.16652
0.02475	-0.0983932	-0.143776	-0.125882	-0.167245
0.025	-0.0990932	-0.145501	-0.126857	-0.167745
0.02525	-0.0982682	-0.148226	-0.127607	-0.167745
0.0255	-0.0971682	-0.151201	-0.128107	-0.16872
0.02575	-0.0962182	-0.153901	-0.128357	-0.16947
0.026	-0.0957932	-0.155151	-0.129107	-0.171195
0.02625	-0.0974432	-0.156376	-0.130582	-0.17342
0.0265	-0.0979932	-0.156376	-0.130582	-0.17442
0.02675	-0.0957932	-0.154151	-0.128357	-0.17392
0.027	-0.0937432	-0.151176	-0.126132	-0.17317
0.02725	-0.0914182	-0.146501	-0.123157	-0.171445
0.0275	-0.0899182	-0.142801	-0.121432	-0.16997
0.02775	-0.0897932	-0.140101	-0.120457	-0.169245
0.028	-0.0904682	-0.139851	-0.119232	-0.16827
0.02825	-0.0906182	-0.140326	-0.118507	-0.16802
0.0285	-0.0919682	-0.139326	-0.118257	-0.16777
0.02875	-0.0931932	-0.139076	-0.118757	-0.16727
0.029	-0.0936182	-0.137601	-0.118757	-0.16677
0.02925	-0.0946932	-0.137376	-0.119982	-0.16677
0.0295	-0.0962182	-0.138601	-0.122207	-0.167495
0.02975	-0.0973182	-0.139826	-0.124907	-0.16822
0.03	-0.0982682	-0.140801	-0.127607	-0.16897
0.03025	-0.100343	-0.141776	-0.130082	-0.16947
0.0305	-0.100193	-0.143276	-0.131307	-0.169245
0.03075	-0.101018	-0.145251	-0.131557	-0.169745
0.031	-0.102818	-0.148476	-0.133307	-0.17047
0.03125	-0.104043	-0.151676	-0.133307	-0.171445
0.0315	-0.105568	-0.154376	-0.132557	-0.171445
0.03175	-0.107068	-0.156101	-0.131807	-0.17097
0.032	-0.107468	-0.156351	-0.130557	-0.170245
0.03225	-0.105268	-0.154626	-0.129557	-0.169495
0.0325	-0.104993	-0.153651	-0.130557	-0.17047
0.03275	-0.105818	-0.153651	-0.132532	-0.172195
0.033	-0.106518	-0.153151	-0.133032	-0.17367
0.03325	-0.108993	-0.152901	-0.134757	-0.17517
0.0335	-0.109943	-0.151426	-0.134757	-0.17617
0.03375	-0.107893	-0.148476	-0.133532	-0.17642
0.034	-0.106243	-0.146501	-0.133032	-0.17692
0.03425	-0.104318	-0.146276	-0.131082	-0.17692
0.0345	-0.101718	-0.144776	-0.128607	-0.17617
0.03475	-0.100468	-0.143776	-0.127857	-0.17467
0.035	-0.100318	-0.143776	-0.128107	-0.17342
0.03525	-0.100318	-0.143776	-0.129082	-0.17167
0.0355	-0.102518	-0.145751	-0.132282	-0.17067
0.03575	-0.105143	-0.148726	-0.134007	-0.169945
0.036	-0.106393	-0.150951	-0.135232	-0.16897
0.03625	-0.109543	-0.153151	-0.137707	-0.16922
0.0365	-0.111318	-0.156126	-0.138957	-0.168745
0.03675	-0.112668	-0.158101	-0.139457	-0.16897
0.037	-0.112668	-0.158101	-0.139207	-0.16897
0.03725	-0.109118	-0.156376	-0.136482	-0.168245
0.0375	-0.105143	-0.151926	-0.132782	-0.167745
0.03775	-0.102818	-0.147726	-0.130807	-0.167995
0.038	-0.102393	-0.144751	-0.129332	-0.16847
0.03825	-0.102393	-0.141801	-0.128357	-0.169195
0.0385	-0.103218	-0.139826	-0.128107	-0.17042
0.03875	-0.102943	-0.138101	-0.127857	-0.17067
0.039	-0.102943	-0.137851	-0.127607	-0.17092
0.03925	-0.104318	-0.138826	-0.128082	-0.17167
0.0395	-0.106368	-0.141551	-0.129557	-0.17217
0.03975	-0.106093	-0.142301	-0.129082	-0.17192
0.04	-0.105818	-0.143551	-0.129082	-0.17167
0.04025	-0.106093	-0.145051	-0.129582	-0.17117
0.0405	-0.105418	-0.145051	-0.129082	-0.17067
0.04075	-0.105018	-0.145051	-0.128082	-0.17067
0.041	-0.103518	-0.143576	-0.126857	-0.17067
0.04125	-0.102418	-0.142576	-0.126357	-0.17042
0.0415	-0.0995182	-0.140851	-0.124882	-0.17017
0.04175	-0.100343	-0.143076	-0.127607	-0.171895
0.042	-0.102118	-0.145276	-0.130332	-0.17412
0.04225	-0.101693	-0.146276	-0.131082	-0.17562
0.0425	-0.102943	-0.148476	-0.133307	-0.177595
0.04275	-0.103068	-0.150201	-0.134282	-0.178345
0.043	-0.103068	-0.151701	-0.135257	-0.179095
0.04325	-0.104168	-0.153426	-0.136732	-0.18107
0.0435	-0.105268	-0.153926	-0.137957	-0.18257
0.04375	-0.103893	-0.151951	-0.135732	-0.181595
0.044	-0.101693	-0.149726	-0.132782	-0.17987
0.04425	-0.0993682	-0.146751	-0.130082	-0.178145
0.0445	-0.0971682	-0.144776	-0.126882	-0.17592
0.04475	-0.0967682	-0.143776	-0.125657	-0.17567
0.045	-0.0969182	-0.143276	-0.124157	-0.17517
0.04525	-0.0963682	-0.142551	-0.121682	-0.17367
0.0455	-0.0978682	-0.144026	-0.120932	-0.17292
0.04575	-0.0986932	-0.145026	-0.120182	-0.17192
0.046	-0.0986932	-0.145276	-0.119707	-0.17142
0.04625	-0.0993682	-0.147001	-0.119957	-0.17142
0.0465	-0.0977182	-0.147001	-0.119482	-0.17092
0.04675	-0.0951182	-0.146001	-0.118757	-0.169945
0.047	-0.0930682	-0.146251	-0.118982	-0.16897
0.04725	-0.0911682	-0.145751	-0.119707	-0.167745
0.0475	-0.0881682	-0.144026	-0.118707	-0.16602
0.04775	-0.0866432	-0.143776	-0.118707	-0.16552
0.048	-0.0862182	-0.144026	-0.117982	-0.16452
0.04825	-0.0857932	-0.144526	-0.117757	-0.16352
0.0485	-0.0883932	-0.146251	-0.119982	-0.16377
0.04875	-0.0914182	-0.148476	-0.121457	-0.16402
0.049	-0.0949932	-0.149951	-0.123932	-0.16552
0.04925	-0.0992432	-0.152651	-0.127132	-0.167745
0.0495	-0.101443	-0.153901	-0.129357	-0.17022
0.04975	-0.102943	-0.154151	-0.131332	-0.171945
0.05	-0.102668	-0.153401	-0.133782	-0.17317
0.05025	-0.102268	-0.151676	-0.134032	-0.17392
0.0505	-0.102543	-0.150926	-0.133782	-0.17442
0.05075	-0.103918	-0.150426	-0.134757	-0.175895
0.051	-0.104868	-0.150426	-0.133532	-0.176395
0.05125	-0.105418	-0.150176	-0.131807	-0.176895
0.0515	-0.105543	-0.151176	-0.130082	-0.176895
0.05175	-0.105143	-0.152426	-0.128132	-0.17642
0.052	-0.106393	-0.155151	-0.126907	-0.177145
0.05225	-0.108168	-0.158376	-0.127632	-0.177395
0.0525	-0.108593	-0.160101	-0.127632	-0.177145
0.05275	-0.108168	-0.161576	-0.127632	-0.176145
0.053	-0.106643	-0.161076	-0.127882	-0.17442
0.05325	-0.103493	-0.159101	-0.127157	-0.172445
0.0535	-0.104043	-0.157626	-0.128382	-0.171445
0.05375	-0.105018	-0.155151	-0.128857	-0.17022
0.054	-0.106668	-0.153176	-0.128607	-0.168495
0.05425	-0.108443	-0.150951	-0.127857	-0.167745
0.0545	-0.109118	-0.148726	-0.127357	-0.16627
0.05475	-0.108968	-0.147001	-0.125882	-0.16477
0.055	-0.108293	-0.145526	-0.125132	-0.16427
0.05525	-0.108718	-0.145276	-0.124632	-0.16352
0.0555	-0.107893	-0.145026	-0.123407	-0.16252
0.05575	-0.107768	-0.146001	-0.123407	-0.16302
0.056	-0.106243	-0.145501	-0.123407	-0.16352
0.05625	-0.104993	-0.146726	-0.125132	-0.16502
0.0565	-0.104043	-0.147701	-0.125882	-0.16677
0.05675	-0.103068	-0.147476	-0.126632	-0.16802
0.057	-0.104993	-0.149201	-0.128607	-0.170495
0.05725	-0.105968	-0.148726	-0.129357	-0.172695
0.0575	-0.104718	-0.147501	-0.129357	-0.17442
0.05775	-0.103893	-0.146251	-0.129357	-0.175645
0.058	-0.102943	-0.146251	-0.129107	-0.175895
0.05825	-0.101418	-0.145251	-0.128107	-0.17467
0.0585	-0.101143	-0.144501	-0.127607	-0.17442
0.05875	-0.100468	-0.145001	-0.127107	-0.17417
0.059	-0.0988182	-0.144751	-0.124882	-0.17292
0.05925	-0.0995182	-0.147476	-0.124407	-0.17217
0.0595	-0.101168	-0.149951	-0.124657	-0.17192
0.05975	-0.104193	-0.153151	-0.125157	-0.17192
0.06	-0.107218	-0.155376	-0.126157	-0.17217
0.06025	-0.109393	-0.156101	-0.125657	-0.17267
0.0605	-0.112143	-0.157826	-0.126157	-0.17267
0.06075	-0.113918	-0.157351	-0.126382	-0.171695
0.061	-0.113768	-0.155876	-0.126632	-0.17022
0.06125	-0.112693	-0.153651	-0.127857	-0.16947
0.0615	-0.110643	-0.150951	-0.127607	-0.167995
0.06175	-0.106943	-0.147726	-0.127382	-0.167495
0.062	-0.105168	-0.145001	-0.127632	-0.167995
0.06225	-0.104893	-0.143776	-0.129132	-0.168245
0.0625	-0.105018	-0.143026	-0.130857	-0.16922
0.06275	-0.106393	-0.143776	-0.132332	-0.171445
0.063	-0.108718	-0.146001	-0.133807	-0.173895
0.06325	-0.109118	-0.146251	-0.132557	-0.175145
0.0635	-0.109943	-0.146751	-0.131807	-0.176395
0.06375	-0.112118	-0.147726	-0.132557	-0.176645
0.064	-0.112793	-0.148226	-0.132557	-0.17567
0.06425	-0.112943	-0.149451	-0.131832	-0.17517
0.0645	-0.111843	-0.150426	-0.131107	-0.17392
0.06475	-0.109393	-0.150676	-0.129357	-0.171945
0.065	-0.107218	-0.150426	-0.128607	-0.16972
0.06525	-0.107068	-0.152651	-0.129582	-0.167995
0.0655	-0.107893	-0.154376	-0.130807	-0.16727
0.06575	-0.108293	-0.155626	-0.131307	-0.16627
0.066	-0.107468	-0.155126	-0.131057	-0.16602
0.06625	-0.105818	-0.152426	-0.131057	-0.16527
0.0665	-0.104318	-0.149726	-0.130307	-0.16452
0.06675	-0.103368	-0.147251	-0.130307	-0.16477
0.067	-0.102543	-0.145051	-0.130057	-0.16552
0.06725	-0.102268	-0.143076	-0.130307	-0.16577
0.0675	-0.102818	-0.142826	-0.131782	-0.16552
0.06775	-0.103768	-0.143076	-0.134007	-0.16627
0.068	-0.106643	-0.146276	-0.137482	-0.167745
0.06825	-0.108993	-0.149726	-0.140682	-0.16997
0.0685	-0.108993	-0.150701	-0.142432	-0.171695
0.06875	-0.109418	-0.152426	-0.144407	-0.17242
0.069	-0.108593	-0.152426	-0.145132	-0.17217
0.06925	-0.106518	-0.151426	-0.144407	-0.17217
0.0695	-0.103893	-0.150451	-0.143407	-0.17217
0.06975	-0.0989432	-0.148476	-0.139207	-0.171195
0.07	-0.0946932	-0.146501	-0.135007	-0.17022
0.07025	-0.0916932	-0.145276	-0.131307	-0.169245
0.0705	-0.0903432	-0.145526	-0.128107	-0.16877
0.07075	-0.0908932	-0.146251	-0.125882	-0.169245
0.071	-0.0918432	-0.148226	-0.124157	-0.16997
0.07125	-0.0927932	-0.149701	-0.122907	-0.170195
0.0715	-0.0951182	-0.151426	-0.122157	-0.17117
0.07175	-0.0968932	-0.152676	-0.122657	-0.17192
0.072	-0.0971682	-0.152676	-0.123407	-0.17267
0.07225	-0.0982682	-0.153676	-0.125132	-0.17342
0.0725	-0.0974432	-0.152676	-0.126857	-0.17317
0.07275	-0.0948432	-0.150701	-0.128082	-0.171695
0.073	-0.0922432	-0.147251	-0.128832	-0.16972
0.07325	-0.0871682	-0.140576	-0.127607	-0.16652
0.0735	-0.0792182	-0.132201	-0.125382	-0.16207
0.07375	-0.0713932	-0.121576	-0.122682	-0.15812
0.074	-0.0598682	-0.107501	-0.118482	-0.152695
0.07425	-0.0451932	-0.0902265	-0.112557	-0.14677
0.0745	-0.0284432	-0.0699765	-0.105907	-0.14012
0.07475	-0.00746817	-0.0450515	-0.0977573	-0.130245
0.075	0.0170818	-0.0174015	-0.0888573	-0.11887
0.07525	0.0450568	0.0134485	-0.0794823	-0.10677
0.0755	0.0770068	0.0480235	-0.0678823	-0.0929452
0.07575	0.113757	0.0850485	-0.0540573	-0.0773952
0.076	0.152982	0.125549	-0.0380073	-0.0598702
0.07625	0.195932	0.168999	-0.0194823	-0.0398702
0.0765	0.241057	0.215149	0.0022427	-0.0178952
0.07675	0.288257	0.263549	0.0274177	0.00335484
0.077	0.336657	0.313399	0.0550677	0.0258048
0.07725	0.385207	0.362299	0.0829677	0.0490048
0.0775	0.435407	0.411424	0.110618	0.0732048
0.07775	0.487107	0.462024	0.137543	0.0983798
0.078	0.540607	0.511649	0.164693	0.124305
0.07825	0.595332	0.562999	0.191843	0.151955
0.0785	0.650332	0.614349	0.217518	0.178355
0.07875	0.703807	0.663974	0.241218	0.20403
0.079	0.756057	0.713099	0.263693	0.229955
0.07925	0.806932	0.760249	0.287643	0.255155
0.0795	0.854382	0.804949	0.312593	0.280105
0.07975	0.896632	0.845699	0.339993	0.307005
0.08	0.933257	0.882974	0.367893	0.33218
0.08025	0.963157	0.914824	0.394793	0.35463
0.0805	0.987557	0.940974	0.422193	0.37758
0.08075	1.00691	0.961949	0.447868	0.400055
0.081	1.02241	0.977524	0.473043	0.42203
0.08125	1.03311	0.988874	0.496743	0.44573
0.0815	1.03998	0.996774	0.519943	0.46943
0.08175	1.04436	1.00145	0.541418	0.491155
0.082	1.04586	1.00217	0.561893	0.51413
0.08225	1.04641	1.0002	0.583143	0.53908
0.0825	1.04461	0.994524	0.605368	0.56428
0.08275	1.04063	0.985649	0.629818	0.590455
0.083	1.03351	0.974299	0.654268	0.61563
0.08325	1.02348	0.959499	0.678193	0.637605
0.0835	1.00923	0.941474	0.701893	0.660055
0.08375	0.990982	0.918999	0.725093	0.682255
0.084	0.967657	0.892099	0.748043	0.70323
0.08425	0.938457	0.860249	0.770518	0.72248
0.0845	0.903607	0.823724	0.789268	0.73853
0.08475	0.864107	0.783749	0.804818	0.752605
0.085	0.820907	0.741024	0.819143	0.76593
0.08525	0.774532	0.696824	0.832468	0.78048
0.0855	0.727357	0.651149	0.845068	0.794055
0.08575	0.679082	0.605224	0.855693	0.805905
0.086	0.631482	0.559324	0.864843	0.81678
0.08625	0.585407	0.513649	0.872493	0.82568
0.0865	0.541932	0.470699	0.879418	0.83458
0.08675	0.500532	0.429949	0.887793	0.84323
0.087	0.460907	0.390674	0.895193	0.85038
0.08725	0.421957	0.353399	0.901368	0.855305
0.0875	0.383132	0.316849	0.906043	0.857755
0.08775	0.345407	0.281074	0.909993	0.85948
0.088	0.309482	0.247999	0.912943	0.86048
0.08825	0.274932	0.216149	0.914918	0.86148
0.0885	0.241607	0.184324	0.916893	0.86248
0.08875	0.208557	0.151974	0.917143	0.86273
0.089	0.176032	0.118399	0.916893	0.86273
0.08925	0.146132	0.0860735	0.914443	0.86148
0.0895	0.118982	0.0564485	0.909268	0.85828
0.08975	0.0937318	0.0300235	0.902118	0.853105
0.09	0.0700068	0.00557351	0.892743	0.845455
0.09025	0.0466818	-0.0169015	0.882618	0.83633
0.0905	0.0240568	-0.0374015	0.870268	0.826455
0.09075	0.00390683	-0.0554015	0.854968	0.813605
0.091	-0.0152932	-0.0709515	0.836468	0.797805
0.09125	-0.0338182	-0.0860265	0.815718	0.778305
0.0915	-0.0524682	-0.102076	0.792518	0.75483
0.09175	-0.0720932	-0.119626	0.766843	0.728405
0.092	-0.0921182	-0.137626	0.736968	0.69803
0.09225	-0.110618	-0.154901	0.702893	0.664455
0.0925	-0.128443	-0.170951	0.667843	0.62768
0.09275	-0.145993	-0.186251	0.631293	0.590155
0.093	-0.161068	-0.200101	0.595493	0.55238
0.09325	-0.175193	-0.212926	0.559718	0.515855
0.0935	-0.187543	-0.223776	0.524893	0.480555
0.09375	-0.196868	-0.232426	0.492068	0.446255
0.094	-0.205368	-0.239826	0.460943	0.41368
0.09425	-0.212793	-0.246001	0.430318	0.38133
0.0945	-0.218418	-0.251451	0.397968	0.34873
0.09475	-0.222668	-0.255626	0.364143	0.314905
0.095	-0.226368	-0.258326	0.329093	0.28033
0.09525	-0.228418	-0.259576	0.294768	0.246005
0.0955	-0.229793	-0.260051	0.259718	0.21293
0.09575	-0.229943	-0.258826	0.224668	0.18133
0.096	-0.227068	-0.255126	0.190843	0.15048
0.09625	-0.223218	-0.250426	0.158018	0.12013
0.0965	-0.217043	-0.242526	0.127168	0.0900048
0.09675	-0.210043	-0.233651	0.0982677	0.0601298
0.097	-0.202368	-0.225751	0.0706177	0.0322298
0.09725	-0.193468	-0.217101	0.0434677	0.00555484
0.0975	-0.182768	-0.207976	0.0187677	-0.0196202
0.09775	-0.171643	-0.198326	-0.0054323	-0.0433202
0.098	-0.159843	-0.187976	-0.0283823	-0.0652952
0.09825	-0.146393	-0.175401	-0.0483823	-0.0845452
0.0985	-0.134593	-0.164551	-0.0668823	-0.10132
0.09875	-0.119918	-0.152701	-0.0811823	-0.114145
0.099	-0.105518	-0.139351	-0.0927823	-0.125245
0.09925	-0.0923432	-0.127001	-0.101182	-0.13487
0.0995	-0.0804182	-0.113151	-0.106632	-0.142295
0.09975	-0.0701432	-0.101076	-0.111082	-0.14997
0.1	-0.0597182	-0.0899765	-0.112807	-0.15517
0.10025	-0.0490432	-0.0796015	-0.114032	-0.157895
0.1005	-0.0353182	-0.0695015	-0.113532	-0.15912
0.10075	-0.0236682	-0.0593765	-0.112557	-0.15912
0.101	-0.0110682	-0.0495015	-0.113057	-0.15887
0.10125	0.00183183	-0.0403765	-0.113807	-0.15887
0.1015	0.0132068	-0.0334515	-0.115282	-0.15912
0.10175	0.0262568	-0.0262765	-0.115282	-0.15812
0.102	0.0365568	-0.0213265	-0.115532	-0.15762
0.10225	0.0442318	-0.0181015	-0.115282	-0.15737
0.1025	0.0484818	-0.0156265	-0.115532	-0.15687
0.10275	0.0494318	-0.0161265	-0.116507	-0.15662
0.103	0.0476568	-0.0173765	-0.115282	-0.155395
0.10325	0.0445068	-0.0196015	-0.114307	-0.15417
0.1035	0.0412068	-0.0223265	-0.112332	-0.152445
0.10375	0.0353068	-0.0267765	-0.110357	-0.15047
0.104	0.0281568	-0.0324515	-0.108382	-0.148495
0.10425	0.0192568	-0.0396265	-0.106157	-0.146995
0.1045	0.00843183	-0.0490015	-0.104182	-0.14577
0.10475	-0.00211817	-0.0576265	-0.101957	-0.144295
0.105	-0.0119932	-0.0680015	-0.0997323	-0.14232
0.10525	-0.0224182	-0.0773765	-0.0972573	-0.13937
0.1055	-0.0324432	-0.0865265	-0.0957823	-0.136395
0.10575	-0.0419182	-0.0954265	-0.0933073	-0.132195
0.106	-0.0513682	-0.102826	-0.0918073	-0.12947
0.10625	-0.0598682	-0.111226	-0.0903323	-0.12552
0.1065	-0.0683682	-0.120351	-0.0881073	-0.12132
0.10675	-0.0779682	-0.130951	-0.0871323	-0.119345
0.107	-0.0892182	-0.142801	-0.0868823	-0.11837
0.10725	-0.101293	-0.155876	-0.0873573	-0.11862
0.1075	-0.113893	-0.168226	-0.0880823	-0.11962
0.10775	-0.127343	-0.181326	-0.0893073	-0.12062
0.108	-0.141193	-0.194651	-0.0890823	-0.11962
0.10825	-0.155593	-0.206751	-0.0890823	-0.120595
0.1085	-0.170418	-0.217601	-0.0886073	-0.12132
0.10875	-0.183168	-0.226726	-0.0886073	-0.121545
0.109	-0.193593	-0.233401	-0.0895823	-0.12302
0.10925	-0.202518	-0.238326	-0.0893323	-0.121795
0.1095	-0.210193	-0.243751	-0.0898073	-0.121795
0.10975	-0.216918	-0.247451	-0.0910573	-0.123545
0.11	-0.222268	-0.250401	-0.0927823	-0.124795
0.11025	-0.226118	-0.252876	-0.0960073	-0.127995
0.1105	-0.227368	-0.253876	-0.100207	-0.131695
0.11075	-0.227093	-0.253876	-0.102657	-0.134145
0.111	-0.226143	-0.253151	-0.105882	-0.136345
0.11125	-0.223793	-0.251426	-0.109082	-0.140045
0.1115	-0.220493	-0.247726	-0.111057	-0.14252
0.11175	-0.215818	-0.243776	-0.113782	-0.145245
0.112	-0.208818	-0.239326	-0.115257	-0.149445
0.11225	-0.200868	-0.233651	-0.117232	-0.151195
0.1125	-0.191393	-0.227476	-0.118957	-0.15317
0.11275	-0.181518	-0.221076	-0.121182	-0.155895
0.113	-0.170143	-0.211701	-0.122157	-0.15787
0.11325	-0.156843	-0.201076	-0.121907	-0.16032
0.1135	-0.143268	-0.189476	-0.121907	-0.162295
0.11375	-0.129293	-0.175901	-0.122157	-0.16352
0.114	-0.116943	-0.162326	-0.123907	-0.16452
0.11425	-0.104593	-0.148751	-0.124657	-0.16577
0.1145	-0.0938932	-0.135426	-0.127382	-0.167495
0.11475	-0.0837432	-0.122326	-0.130582	-0.16922
0.115	-0.0735932	-0.111201	-0.133032	-0.170945
0.11525	-0.0660432	-0.102076	-0.137232	-0.17217
0.1155	-0.0585182	-0.0954015	-0.139707	-0.17292
0.11575	-0.0509682	-0.0894765	-0.139457	-0.17292
0.116	-0.0434182	-0.0830515	-0.140457	-0.17317
0.11625	-0.0356182	-0.0763765	-0.140207	-0.17317
0.1165	-0.0275182	-0.0687265	-0.138732	-0.17267
0.11675	-0.0181932	-0.0610765	-0.135782	-0.171445
0.117	-0.00941817	-0.0546765	-0.131832	-0.16972
0.11725	-0.000918173	-0.0495015	-0.128632	-0.168495
0.1175	0.00620683	-0.0450515	-0.126407	-0.16802
0.11775	0.0106068	-0.0433265	-0.126157	-0.16852
0.118	0.0129318	-0.0440515	-0.124907	-0.16802
0.11825	0.0137568	-0.0447765	-0.124407	-0.166045
0.1185	0.0144568	-0.0457765	-0.122907	-0.16232
0.11875	0.0117068	-0.0480015	-0.121907	-0.158345
0.119	0.00608183	-0.0509765	-0.121432	-0.15562
0.11925	0.000606827	-0.0544515	-0.118707	-0.151895
0.1195	-0.00694317	-0.0593765	-0.116732	-0.149195
0.11975	-0.0131182	-0.0638015	-0.113782	-0.145495
0.12	-0.0172182	-0.0677515	-0.110057	-0.14032
0.12025	-0.0229932	-0.0746515	-0.105382	-0.13712
0.1205	-0.0302682	-0.0838015	-0.100457	-0.133645
0.12075	-0.0380932	-0.0939265	-0.0972323	-0.131195
0.121	-0.0464682	-0.104526	-0.0952823	-0.12947
0.12125	-0.0556432	-0.113901	-0.0955323	-0.12872
0.1215	-0.0642682	-0.123026	-0.0952823	-0.127245
0.12175	-0.0739932	-0.132426	-0.0948073	-0.127245
0.122	-0.0861932	-0.143051	-0.0945573	-0.12822
0.12225	-0.0986682	-0.153176	-0.0952823	-0.12947
0.1225	-0.110468	-0.163051	-0.0975073	-0.13317
0.12275	-0.121168	-0.172176	-0.0982323	-0.134395
0.123	-0.129668	-0.180076	-0.0994573	-0.134895
0.12325	-0.137218	-0.188726	-0.0997073	-0.133895
0.1235	-0.142718	-0.195626	-0.100682	-0.13192
0.12375	-0.145743	-0.201301	-0.102907	-0.130695
0.124	-0.145468	-0.204276	-0.105382	-0.12972
0.12425	-0.141218	-0.204776	-0.108357	-0.129245
0.1245	-0.134893	-0.202576	-0.110582	-0.128995
0.12475	-0.126118	-0.196901	-0.113057	-0.13097
0.125	-0.114193	-0.189476	-0.114532	-0.131445
0.12525	-0.0986932	-0.178351	-0.116007	-0.133645
0.1255	-0.0788182	-0.163776	-0.117507	-0.13687
0.12575	-0.0538432	-0.146251	-0.118507	-0.137095
0.126	-0.0242182	-0.126501	-0.119257	-0.14007
0.12625	0.00993183	-0.104276	-0.120232	-0.14107
0.1265	0.0495818	-0.0800765	-0.120707	-0.14157
0.12675	0.0945568	-0.0546515	-0.122682	-0.14257
0.127	0.142982	-0.0247765	-0.124407	-0.143795
0.12725	0.194957	0.00804851	-0.126132	-0.14552
0.1275	0.248582	0.0433485	-0.127382	-0.147245
0.12775	0.302207	0.0801485	-0.128607	-0.151945
0.128	0.355682	0.119399	-0.130582	-0.15517
0.12825	0.408632	0.160874	-0.133057	-0.16037
0.1285	0.461982	0.205074	-0.137007	-0.165545
0.12875	0.515757	0.251974	-0.138232	-0.169245
0.129	0.571457	0.298374	-0.140457	-0.17367
0.12925	0.627007	0.344299	-0.142182	-0.17662
0.1295	0.682132	0.388474	-0.143407	-0.178595
0.12975	0.735632	0.433149	-0.144657	-0.17932
0.13	0.787182	0.477849	-0.145632	-0.17982
0.13025	0.837232	0.522024	-0.144157	-0.178595
0.1305	0.882232	0.565724	-0.140957	-0.17687
0.13075	0.922132	0.609674	-0.139707	-0.176145
0.131	0.954382	0.653374	-0.136507	-0.17492
0.13125	0.979632	0.696099	-0.133557	-0.17342
0.1315	0.998957	0.738074	-0.132057	-0.17292
0.13175	1.01351	0.777074	-0.131082	-0.17167
0.132	1.02433	0.813849	-0.129832	-0.170195
0.13225	1.03063	0.847649	-0.129582	-0.16947
0.1325	1.03326	0.877999	-0.128857	-0.168245
0.13275	1.03283	0.903674	-0.126132	-0.165045
0.133	1.02953	0.925149	-0.124407	-0.16132
0.13325	1.02351	0.943674	-0.121182	-0.15637
0.1335	1.01418	0.959249	-0.116732	-0.150445
0.13375	1.00048	0.971849	-0.110557	-0.145995
0.134	0.982257	0.979999	-0.103907	-0.14057
0.13425	0.959332	0.984199	-0.0974823	-0.135395
0.1345	0.931482	0.983699	-0.0883573	-0.130445
0.13475	0.898407	0.978749	-0.0765073	-0.12402
0.135	0.858907	0.969849	-0.0602073	-0.11537
0.13525	0.814757	0.957249	-0.0414573	-0.10647
0.1355	0.766482	0.941199	-0.0202073	-0.0943702
0.13575	0.716007	0.922699	0.0037427	-0.0790702
0.136	0.664982	0.901724	0.0306427	-0.0620452
0.13625	0.613682	0.878024	0.0622427	-0.0410702
0.1365	0.563882	0.851599	0.0940927	-0.0163952
0.13675	0.514257	0.820499	0.125918	0.00852984
0.137	0.467082	0.785449	0.158268	0.0329548
0.13725	0.421557	0.747199	0.190618	0.0588798
0.1375	0.376582	0.706474	0.223693	0.0838048
0.13775	0.332682	0.665224	0.257268	0.10948
0.138	0.288507	0.623499	0.291343	0.136155
0.13825	0.243782	0.581774	0.323668	0.162805
0.1385	0.200032	0.540799	0.356993	0.18823
0.13875	0.158482	0.502799	0.389593	0.21243
0.139	0.119132	0.467974	0.421693	0.237855
0.13925	0.0819568	0.434149	0.455768	0.262555
0.1395	0.0487568	0.401799	0.493043	0.286755
0.13975	0.0184318	0.368949	0.532543	0.31193
0.14	-0.00749317	0.336874	0.573768	0.33588
0.14025	-0.0303932	0.304524	0.617718	0.35833
0.1405	-0.0519182	0.272924	0.660418	0.380555
0.14075	-0.0724932	0.242324	0.705093	0.40328
0.141	-0.0926682	0.210974	0.749018	0.424005
0.14125	-0.110343	0.182099	0.790743	0.445005
0.1415	-0.127093	0.154449	0.829518	0.46623
0.14175	-0.142993	0.128524	0.863843	0.48573
0.142	-0.159168	0.104074	0.894968	0.505255
0.14225	-0.174118	0.0823485	0.922118	0.52648
0.1425	-0.187418	0.0613735	0.946293	0.549705
0.14275	-0.198118	0.0403985	0.965793	0.572655
0.143	-0.206493	0.0233735	0.981843	0.59733
0.14325	-0.213918	0.00682351	0.994418	0.62078
0.1435	-0.219543	-0.00627649	1.00357	0.64323
0.14375	-0.223793	-0.0159265	1.01172	0.66618
0.144	-0.226668	-0.0250765	1.01714	0.689155
0.14425	-0.228293	-0.0317265	1.02037	0.708905
0.1445	-0.228968	-0.0366515	1.02209	0.725205
0.14475	-0.228968	-0.0386265	1.02184	0.73978
0.145	-0.227468	-0.0396015	1.02084	0.75163
0.14525	-0.224868	-0.0396015	1.01812	0.762505
0.1455	-0.220193	-0.0406015	1.01219	0.773355
0.14575	-0.214293	-0.0423265	1.00232	0.78348
0.146	-0.206468	-0.0435765	0.990243	0.792605
0.14625	-0.196318	-0.0450515	0.975693	0.803455
0.1465	-0.185918	-0.0450515	0.959393	0.81408
0.14675	-0.173993	-0.0467765	0.942118	0.824455
0.147	-0.160818	-0.0489765	0.920143	0.83458
0.14725	-0.146843	-0.0504765	0.894468	0.843955
0.1475	-0.133118	-0.0526765	0.866818	0.851605
0.14775	-0.118718	-0.0558765	0.835468	0.85703
0.148	-0.105418	-0.0593515	0.801143	0.86073
0.14825	-0.0936182	-0.0650265	0.764093	0.86198
0.1485	-0.0801682	-0.0714515	0.725093	0.86273
0.14875	-0.0664432	-0.0766515	0.684843	0.86323
0.149	-0.0531432	-0.0825765	0.646568	0.86298
0.14925	-0.0396932	-0.0885015	0.610043	0.86273
0.1495	-0.0269432	-0.0941765	0.575243	0.86223
0.14975	-0.0147432	-0.0998515	0.543893	0.86173
0.15	-0.00309317	-0.106276	0.514043	0.860755
0.15025	0.00883183	-0.112926	0.486893	0.857305
0.1505	0.0191068	-0.119851	0.460468	0.85113
0.15075	0.0276068	-0.127501	0.434793	0.842255
0.151	0.0353068	-0.133651	0.409093	0.829655
0.15125	0.0407818	-0.140326	0.382168	0.814355
0.1515	0.0444818	-0.148726	0.354768	0.795605
0.15175	0.0458568	-0.156376	0.326618	0.77213
0.152	0.0459818	-0.162801	0.300468	0.746205
0.15225	0.0440818	-0.168226	0.276518	0.718305
0.1525	0.0401068	-0.171926	0.254043	0.68793
0.15275	0.0346318	-0.175626	0.231593	0.655355
0.153	0.0280568	-0.181051	0.208868	0.62153
0.15325	0.0199568	-0.185001	0.187643	0.586955
0.1535	0.0122818	-0.187951	0.167418	0.552155
0.15375	0.00458183	-0.189926	0.149143	0.51883
0.154	-0.00419317	-0.191176	0.129893	0.484755
0.15425	-0.0132432	-0.191676	0.109168	0.450455
0.1545	-0.0228432	-0.191926	0.0891677	0.41663
0.15475	-0.0321682	-0.190201	0.0706427	0.383055
0.155	-0.0442432	-0.187976	0.0555927	0.35098
0.15525	-0.0567182	-0.186251	0.0420177	0.317155
0.1555	-0.0701432	-0.182551	0.0291677	0.28258
0.15575	-0.0852182	-0.180326	0.0146177	0.247505
0.156	-0.0993432	-0.176126	0.000792699	0.211955
0.15625	-0.113468	-0.169451	-0.0130573	0.17763
0.1565	-0.127193	-0.164026	-0.0278573	0.144555
0.15675	-0.142018	-0.157851	-0.0412073	0.11248
0.157	-0.155318	-0.151426	-0.0565323	0.0808798
0.15725	-0.167118	-0.145751	-0.0705823	0.0512548
0.1575	-0.179593	-0.139826	-0.0839323	0.0241048
0.15775	-0.189318	-0.132926	-0.0950323	-0.00257016
0.158	-0.198368	-0.126751	-0.104657	-0.0275202
0.15825	-0.206743	-0.122551	-0.113307	-0.0504702
0.1585	-0.213618	-0.118351	-0.120957	-0.0719452
0.15875	-0.218693	-0.114151	-0.130332	-0.0884702
0.159	-0.221993	-0.108726	-0.140207	-0.101795
0.15925	-0.224468	-0.103801	-0.151057	-0.113645
0.1595	-0.224743	-0.0983765	-0.161407	-0.12402
0.15975	-0.224193	-0.0929515	-0.171032	-0.133895
0.16	-0.221593	-0.0887515	-0.179907	-0.141545
0.16025	-0.217343	-0.0825765	-0.188307	-0.146495
0.1605	-0.211843	-0.0761515	-0.195732	-0.14922
0.16075	-0.205943	-0.0726765	-0.201432	-0.15292
0.161	-0.199643	-0.0714515	-0.205132	-0.15687
0.16125	-0.191818	-0.0707015	-0.207607	-0.159345
0.1615	-0.182918	-0.0724265	-0.209582	-0.16157
0.16175	-0.171268	-0.0749015	-0.210307	-0.160845
0.162	-0.160568	-0.0773765	-0.210807	-0.15962
0.16225	-0.149993	-0.0823265	-0.209582	-0.15987
0.1625	-0.139418	-0.0882515	-0.207107	-0.160595
0.16275	-0.128043	-0.0919515	-0.202657	-0.16132
0.163	-0.116093	-0.0959015	-0.197232	-0.16157
0.16325	-0.104443	-0.0988515	-0.189807	-0.16132
0.1635	-0.0929182	-0.101326	-0.181407	-0.159845
0.16375	-0.0846682	-0.105526	-0.174507	-0.15787
0.164	-0.0763182	-0.108976	-0.165607	-0.155895
0.16425	-0.0675432	-0.111951	-0.157482	-0.15317
0.1645	-0.0579432	-0.115151	-0.148607	-0.14997
0.16475	-0.0479432	-0.119601	-0.139482	-0.14602
0.165	-0.0372432	-0.124051	-0.129857	-0.14082
0.16525	-0.0272182	-0.130226	-0.121932	-0.135145
0.1655	-0.0183182	-0.134676	-0.113782	-0.130445
0.16575	-0.00789317	-0.138126	-0.104132	-0.12602
0.166	0.00198183	-0.144051	-0.0959823	-0.121095
0.16625	0.0113068	-0.149476	-0.0858823	-0.11567
0.1665	0.0180318	-0.156126	-0.0757573	-0.110495
0.16675	0.0209068	-0.162301	-0.0671323	-0.10727
0.167	0.0224318	-0.167976	-0.0572573	-0.104795
0.16725	0.0224318	-0.173651	-0.0471323	-0.103295
0.1675	0.0212068	-0.180326	-0.0387323	-0.10132
0.16775	0.0171068	-0.185501	-0.0310823	-0.0995952
0.168	0.00940683	-0.187976	-0.0244323	-0.0990952
0.16825	0.000881827	-0.190451	-0.0204823	-0.0993452
0.1685	-0.00666817	-0.191701	-0.0167823	-0.0988452
0.16875	-0.0127182	-0.193676	-0.0140573	-0.0976202
0.169	-0.0198432	-0.194151	-0.0150323	-0.0981202
0.16925	-0.0288932	-0.193401	-0.0160073	-0.0983702
0.1695	-0.0394432	-0.191901	-0.0179823	-0.100345
0.16975	-0.0494432	-0.189926	-0.0202073	-0.10257
0.17	-0.0575432	-0.189201	-0.0241573	-0.104545
0.17025	-0.0661682	-0.187476	-0.0298323	-0.108495
0.1705	-0.0757682	-0.184026	-0.0360073	-0.112445
0.17075	-0.0863432	-0.178601	-0.0434073	-0.11762
0.171	-0.0972932	-0.172676	-0.0493323	-0.120595
0.17125	-0.107593	-0.165776	-0.0565073	-0.124295
0.1715	-0.116118	-0.159851	-0.0651573	-0.128495
0.17175	-0.124618	-0.155651	-0.0740573	-0.132195
0.172	-0.132993	-0.151926	-0.0834323	-0.13712
0.17225	-0.141493	-0.148951	-0.0905823	-0.140345
0.1725	-0.150668	-0.144501	-0.0984823	-0.143795
0.17275	-0.158893	-0.140801	-0.106132	-0.14652
0.173	-0.165743	-0.136376	-0.113807	-0.15072
0.17325	-0.170393	-0.131926	-0.121457	-0.15367
0.1735	-0.173268	-0.128726	-0.127857	-0.155645
0.17375	-0.174368	-0.123801	-0.135007	-0.158345
0.174	-0.173418	-0.118126	-0.141157	-0.16032
0.17425	-0.169593	-0.113701	-0.149557	-0.16402
0.1745	-0.162068	-0.110726	-0.158207	-0.16897
0.17475	-0.151093	-0.108251	-0.166357	-0.17367
0.175	-0.136693	-0.108001	-0.175757	-0.179345
0.17525	-0.117493	-0.107251	-0.183907	-0.18527
0.1755	-0.0945682	-0.104301	-0.190582	-0.189445
0.17575	-0.0664432	-0.102826	-0.195757	-0.193645
0.176	-0.0329682	-0.101101	-0.198707	-0.194645
0.17625	0.00448183	-0.0993765	-0.199932	-0.19317
0.1765	0.0474068	-0.0991265	-0.200907	-0.191445
0.17675	0.0948568	-0.0981265	-0.200907	-0.188245
0.177	0.145332	-0.0966265	-0.199932	-0.183545
0.17725	0.198407	-0.0953765	-0.197957	-0.179095
0.1775	0.253257	-0.0951265	-0.195482	-0.175645
0.17775	0.307557	-0.0934015	-0.193257	-0.170945
0.178	0.361982	-0.0929265	-0.191532	-0.16847
0.17825	0.416982	-0.0927015	-0.188832	-0.165995
0.1785	0.472407	-0.0904765	-0.184407	-0.161795
0.17875	0.529607	-0.0899765	-0.177507	-0.15907
0.179	0.588057	-0.0884765	-0.168357	-0.156595
0.17925	0.646757	-0.0869765	-0.161432	-0.153395
0.1795	0.703807	-0.0852515	-0.153782	-0.149945
0.17975	0.759357	-0.0837765	-0.146132	-0.146745
0.18	0.812982	-0.0813265	-0.138482	-0.143545
0.18025	0.862632	-0.0781265	-0.129357	-0.14207
0.1805	0.906507	-0.0754015	-0.120707	-0.140595
0.18075	0.942857	-0.0704765	-0.113782	-0.13937
0.181	0.971507	-0.0640515	-0.107107	-0.136395
0.18125	0.992907	-0.0564015	-0.0996823	-0.13367
0.1815	1.01088	-0.0470265	-0.0940073	-0.13242
0.18175	1.02513	-0.0356515	-0.0878323	-0.13142
0.182	1.03528	-0.0218265	-0.0814323	-0.130195
0.18225	1.04201	-0.00330149	-0.0762573	-0.127495
0.1825	1.04476	0.0179235	-0.0720573	-0.12627
0.18275	1.04518	0.0413735	-0.0676323	-0.12282
0.183	1.04298	0.0665485	-0.0671323	-0.12232
0.18325	1.03791	0.0924735	-0.0661573	-0.122795
0.1835	1.02776	0.120374	-0.0634323	-0.12032
0.18375	1.01238	0.149249	-0.0626823	-0.118845
0.184	0.992632	0.178399	-0.0604573	-0.11687
0.18425	0.968482	0.206299	-0.0589573	-0.115395
0.1845	0.939132	0.232949	-0.0589573	-0.115895
0.18475	0.904032	0.259374	-0.0606823	-0.118845
0.185	0.862482	0.284549	-0.0626573	-0.12157
0.18525	0.815707	0.310449	-0.0658823	-0.123295
0.1855	0.765907	0.336124	-0.0691073	-0.12502
0.18575	0.715032	0.361799	-0.0710823	-0.126995
0.186	0.663057	0.388699	-0.0742823	-0.12947
0.18625	0.610407	0.415374	-0.0777323	-0.132195
0.1865	0.558982	0.442774	-0.0816823	-0.13467
0.18675	0.507807	0.469924	-0.0853823	-0.13567
0.187	0.459257	0.496099	-0.0883573	-0.13567
0.18725	0.413707	0.521274	-0.0913323	-0.137395
0.1875	0.369407	0.546949	-0.0962573	-0.141095
0.18775	0.326082	0.572124	-0.101957	-0.14527
0.188	0.283282	0.598049	-0.108882	-0.150945
0.18825	0.240082	0.624474	-0.115282	-0.155645
0.1885	0.197832	0.650899	-0.120482	-0.159095
0.18875	0.156407	0.677824	-0.124907	-0.163295
0.189	0.118407	0.705224	-0.124407	-0.167245
0.18925	0.0822068	0.733599	-0.122682	-0.170445
0.1895	0.0491568	0.760274	-0.116982	-0.17242
0.18975	0.0192568	0.785699	-0.107357	-0.17367
0.19	-0.00939317	0.806924	-0.0945073	-0.17417
0.19025	-0.0328432	0.825449	-0.0774823	-0.175645
0.1905	-0.0532682	0.842724	-0.0542823	-0.176645
0.19075	-0.0694682	0.858274	-0.0258823	-0.17737
0.191	-0.0838682	0.873099	0.0034927	-0.178345
0.19125	-0.0967682	0.885449	0.0383177	-0.178595
0.1915	-0.108718	0.895824	0.0760927	-0.17957
0.19175	-0.119393	0.904474	0.117068	-0.178845
0.192	-0.127343	0.912849	0.161743	-0.178345
0.19225	-0.135718	0.920249	0.208643	-0.177845
0.1925	-0.143393	0.926174	0.256543	-0.17712
0.19275	-0.150818	0.930849	0.304418	-0.17637
0.193	-0.158093	0.933574	0.354543	-0.17417
0.19325	-0.165218	0.935549	0.405643	-0.17022
0.1935	-0.171243	0.935774	0.457718	-0.166245
0.19375	-0.177693	0.934799	0.512543	-0.162795
0.194	-0.183993	0.933074	0.568343	-0.157595
0.19425	-0.187418	0.930599	0.624868	-0.15192
0.1945	-0.190568	0.927649	0.680168	-0.143295
0.19475	-0.191518	0.922449	0.734468	-0.13217
0.195	-0.190718	0.914799	0.786543	-0.118845
0.19525	-0.189068	0.904449	0.834443	-0.10477
0.1955	-0.184968	0.892349	0.878393	-0.0896952
0.19575	-0.178243	0.877799	0.914443	-0.0736702
0.196	-0.169318	0.860774	0.944318	-0.0568702
0.19625	-0.159593	0.840024	0.969018	-0.0363952
0.1965	-0.149293	0.815099	0.989993	-0.0149202
0.19675	-0.139843	0.787449	1.00827	0.00852984
0.197	-0.130793	0.756824	1.02134	0.0314798
0.19725	-0.120643	0.723999	1.03169	0.0534548
0.1975	-0.111468	0.689674	1.03714	0.0769048
0.19775	-0.102143	0.655349	1.03984	0.101605
0.198	-0.0926682	0.620299	1.04084	0.12803
0.19825	-0.0841682	0.586224	1.03714	0.154705
0.1985	-0.0746932	0.552649	1.03047	0.18038
0.19875	-0.0642682	0.519074	1.01887	0.20458
0.199	-0.0553682	0.486224	1.00529	0.22778
0.19925	-0.0462932	0.453399	0.987518	0.251955
0.1995	-0.0379432	0.420574	0.967768	0.27688
0.19975	-0.0321682	0.386274	0.945068	0.302055
0.2	-0.0268182	0.350974	0.915943	0.32773
0.20025	-0.0232682	0.314674	0.883118	0.35143
0.2005	-0.0207932	0.278374	0.842868	0.374155
0.20075	-0.0188682	0.242799	0.798168	0.39538
0.201	-0.0165432	0.207999	0.750518	0.41563
0.20125	-0.0152932	0.173924	0.700893	0.43588
0.2015	-0.0132432	0.140599	0.651043	0.456355
0.20175	-0.0111932	0.108524	0.600693	0.476605
0.202	-0.0110432	0.0781485	0.552043	0.49683
0.20225	-0.0110432	0.0495235	0.504643	0.51758
0.2025	-0.0129432	0.0216235	0.460943	0.539305
0.20275	-0.0169182	-0.00430149	0.419968	0.562255
0.203	-0.0211682	-0.0275015	0.378993	0.586455
0.20325	-0.0263932	-0.0480015	0.339493	0.609405
0.2035	-0.0318932	-0.0645515	0.298993	0.63088
0.20375	-0.0372432	-0.0781265	0.258493	0.653105
0.204	-0.0427432	-0.0887515	0.218743	0.673855
0.20425	-0.0475432	-0.0961515	0.178018	0.69508
0.2045	-0.0532932	-0.101326	0.138018	0.714105
0.20475	-0.0589182	-0.105026	0.0982677	0.730655
0.205	-0.0647932	-0.107726	0.0602427	0.744705
0.20525	-0.0716432	-0.109701	0.0246927	0.75803
0.2055	-0.0805682	-0.111676	-0.0083823	0.76963
0.20575	-0.0894932	-0.112676	-0.0372573	0.779005
0.206	-0.0992432	-0.113176	-0.0624323	0.787905
0.20625	-0.109393	-0.113676	-0.0834323	0.79533
0.2065	-0.117068	-0.113426	-0.102182	0.804205
0.20675	-0.125968	-0.112426	-0.120707	0.81383
0.207	-0.134893	-0.111201	-0.138482	0.823955
0.20725	-0.142718	-0.109226	-0.156257	0.83333
0.2075	-0.150268	-0.106501	-0.173782	0.84248
0.20775	-0.156443	-0.103301	-0.190307	0.85013
0.208	-0.161643	-0.0995765	-0.207082	0.855805
0.20825	-0.168493	-0.0958765	-0.223132	0.859755
0.2085	-0.175068	-0.0921765	-0.237457	0.86123
0.20875	-0.179868	-0.0902015	-0.247582	0.86198
0.209	-0.183843	-0.0882265	-0.254757	0.86198
0.20925	-0.185368	-0.0860015	-0.259682	0.86198
0.2095	-0.186193	-0.0835265	-0.262157	0.86148
0.20975	-0.187018	-0.0815515	-0.264632	0.86048
0.21	-0.186893	-0.0813265	-0.265857	0.85948
0.21025	-0.184543	-0.0830515	-0.265857	0.85848
0.2105	-0.180968	-0.0848015	-0.265357	0.85603
0.21075	-0.174243	-0.0850515	-0.264607	0.851105
0.211	-0.165468	-0.0855265	-0.262382	0.843705
0.21125	-0.155868	-0.0862765	-0.258432	0.833605
0.2115	-0.145168	-0.0889765	-0.253257	0.820255
0.21175	-0.135293	-0.0912015	-0.245857	0.80273
0.212	-0.125943	-0.0931765	-0.237457	0.78028
0.21225	-0.116218	-0.0936515	-0.226357	0.75163
0.2125	-0.107318	-0.0946515	-0.213257	0.72053
0.21275	-0.100743	-0.0966265	-0.198207	0.68843
0.213	-0.0952682	-0.0986015	-0.182407	0.654855
0.21325	-0.0922432	-0.101826	-0.168082	0.619305
0.2135	-0.0889432	-0.104301	-0.153282	0.583255
0.21375	-0.0849682	-0.107501	-0.139707	0.547455
0.214	-0.0794932	-0.109726	-0.124657	0.51238
0.21425	-0.0726432	-0.112676	-0.109832	0.479805
0.2145	-0.0645682	-0.116126	-0.0950073	0.44748
0.21475	-0.0566182	-0.120576	-0.0784573	0.414155
0.215	-0.0497432	-0.125026	-0.0621573	0.38133
0.21525	-0.0423432	-0.127501	-0.0446323	0.350455
0.2155	-0.0361682	-0.128726	-0.0263823	0.31958
0.21575	-0.0294432	-0.129951	-0.0096073	0.28898
0.216	-0.0240932	-0.132926	0.0054427	0.25788
0.21625	-0.0211932	-0.136626	0.0190177	0.225555
0.2165	-0.0209182	-0.139351	0.0306177	0.19298
0.21675	-0.0220182	-0.139351	0.0407427	0.162355
0.217	-0.0228432	-0.138851	0.0496427	0.13248
0.21725	-0.0250432	-0.138376	0.0560677	0.101605
0.2175	-0.0280432	-0.139351	0.0602677	0.0709798
0.21775	-0.0325682	-0.139601	0.0624927	0.0413548
0.218	-0.0372432	-0.137626	0.0629677	0.0139548
0.21825	-0.0410932	-0.133426	0.0622177	-0.00999516
0.2185	-0.0432932	-0.129976	0.0597677	-0.0304702
0.21875	-0.0452182	-0.129726	0.0531177	-0.0519452
0.219	-0.0476682	-0.129726	0.0437427	-0.0711952
0.21925	-0.0505432	-0.130701	0.0328677	-0.0884702
0.2195	-0.0547932	-0.130701	0.0182927	-0.103795
0.21975	-0.0586182	-0.129476	0.0042177	-0.115395
0.22	-0.0638432	-0.129726	-0.0098573	-0.125295
0.22025	-0.0700182	-0.130726	-0.0261323	-0.13392
0.2205	-0.0768932	-0.130726	-0.0426823	-0.14207
0.22075	-0.0841682	-0.129001	-0.0584823	-0.148245
0.221	-0.0919932	-0.126776	-0.0747823	-0.154395
0.22125	-0.0996682	-0.124301	-0.0893573	-0.158845
0.2215	-0.106368	-0.122076	-0.101932	-0.161295
0.22175	-0.114193	-0.121576	-0.115032	-0.16377
0.222	-0.121443	-0.121326	-0.129582	-0.16452
0.22225	-0.129118	-0.122301	-0.144882	-0.16427
0.2225	-0.137368	-0.123051	-0.159707	-0.16402
0.22275	-0.144343	-0.123301	-0.174507	-0.162295
0.223	-0.150518	-0.123301	-0.187832	-0.16107
0.22325	-0.155593	-0.121826	-0.201407	-0.160345
0.2235	-0.159568	-0.120351	-0.214732	-0.15937
0.22375	-0.163293	-0.118626	-0.226832	-0.15837
0.224	-0.166043	-0.115651	-0.237207	-0.15712
0.22425	-0.168118	-0.113176	-0.244857	-0.154895
0.2245	-0.169743	-0.111201	-0.251282	-0.15267
0.22475	-0.170018	-0.109226	-0.256457	-0.151195
0.225	-0.170968	-0.108251	-0.260407	-0.14897
0.22525	-0.170943	-0.107026	-0.262882	-0.147245
0.2255	-0.169593	-0.105776	-0.263857	-0.14427
0.22575	-0.168218	-0.105276	-0.263607	-0.14057
0.226	-0.164118	-0.105026	-0.261632	-0.13687
0.22625	-0.158643	-0.103551	-0.259907	-0.134395
0.2265	-0.152468	-0.103051	-0.256707	-0.131695
0.22675	-0.145193	-0.102801	-0.251032	-0.127745
0.227	-0.136418	-0.102551	-0.244132	-0.123545
0.22725	-0.128468	-0.104526	-0.235257	-0.11762
0.2275	-0.120643	-0.106276	-0.223657	-0.11367
0.22775	-0.111718	-0.107276	-0.210332	-0.110695
0.228	-0.105118	-0.108751	-0.195257	-0.107745
0.22825	-0.0981182	-0.109726	-0.177232	-0.10527
0.2285	-0.0908432	-0.110451	-0.159207	-0.102045
0.22875	-0.0856432	-0.111426	-0.142682	-0.10032
0.229	-0.0808432	-0.112676	-0.127382	-0.0998202
0.22925	-0.0760432	-0.113426	-0.113557	-0.10057
0.2295	-0.0723432	-0.115401	-0.102207	-0.10082
0.22975	-0.0683682	-0.117626	-0.0910823	-0.10082
0.23	-0.0646682	-0.120326	-0.0802073	-0.102045
0.23025	-0.0619182	-0.123776	-0.0693323	-0.10402
0.2305	-0.0598682	-0.126751	-0.0579573	-0.10797
0.23075	-0.0580682	-0.131201	-0.0456073	-0.11192
0.231	-0.0558682	-0.133676	-0.0327823	-0.115145
0.23125	-0.0532682	-0.136901	-0.0194573	-0.11662
0.2315	-0.0502432	-0.137626	-0.0058823	-0.118345
0.23175	-0.0484682	-0.138601	0.0057177	-0.121795
0.232	-0.0461432	-0.140826	0.0153427	-0.12402
0.23225	-0.0442182	-0.141801	0.0217677	-0.126745
0.2325	-0.0429932	-0.143776	0.0259677	-0.12922
0.23275	-0.0416182	-0.142801	0.0269427	-0.131195
0.233	-0.0417682	-0.142051	0.0264427	-0.13317
0.23325	-0.0435682	-0.142051	0.0237177	-0.13737
0.2335	-0.0460432	-0.143051	0.0180177	-0.14182
0.23375	-0.0483932	-0.145026	0.0120927	-0.145795
0.234	-0.0530432	-0.146276	0.0029677	-0.15172
0.23425	-0.0578432	-0.147501	-0.0071573	-0.156145
0.2345	-0.0624932	-0.148226	-0.0170323	-0.160345
0.23475	-0.0674182	-0.147976	-0.0278823	-0.163795
0.235	-0.0711182	-0.147476	-0.0387573	-0.166495
0.23525	-0.0756432	-0.146251	-0.0508573	-0.16997
0.2355	-0.0805932	-0.144026	-0.0629323	-0.172445
0.23575	-0.0871682	-0.142301	-0.0760323	-0.17417
0.236	-0.0944432	-0.140076	-0.0881073	-0.176145
0.23625	-0.101293	-0.136876	-0.0992073	-0.17687
0.2365	-0.108268	-0.133176	-0.111557	-0.17712
0.23675	-0.115418	-0.130201	-0.122907	-0.178345
0.237	-0.122268	-0.127476	-0.134282	-0.179095
0.23725	-0.127743	-0.123776	-0.145382	-0.17812
0.2375	-0.133518	-0.121576	-0.156507	-0.17762
0.23775	-0.137618	-0.118376	-0.167107	-0.176895
0.238	-0.141893	-0.114676	-0.178707	-0.17417
0.23825	-0.147518	-0.114176	-0.190557	-0.17317
0.2385	-0.152443	-0.113676	-0.201907	-0.17217
0.23875	-0.156968	-0.114176	-0.213532	-0.169195
0.239	-0.160243	-0.115676	-0.222657	-0.16747
0.23925	-0.162868	-0.116901	-0.231057	-0.164995
0.2395	-0.166018	-0.118626	-0.237732	-0.160795
0.23975	-0.168618	-0.119101	-0.242907	-0.157595
0.24	-0.169043	-0.119101	-0.246607	-0.155145
0.24025	-0.167518	-0.116876	-0.249082	-0.15097
0.2405	-0.164643	-0.114651	-0.248582	-0.14702
0.24075	-0.161643	-0.113676	-0.245632	-0.14257
0.241	-0.159443	-0.113676	-0.242932	-0.136145
0.24125	-0.155743	-0.113676	-0.237507	-0.131695
0.2415	-0.148893	-0.112701	-0.232557	-0.12972
0.24175	-0.141743	-0.112451	-0.227357	-0.126745
0.242	-0.133368	-0.111701	-0.219707	-0.12427
0.24225	-0.127068	-0.113201	-0.212032	-0.12352
0.2425	-0.122393	-0.115401	-0.205132	-0.122295
0.24275	-0.117593	-0.117126	-0.197982	-0.123045
0.243	-0.113218	-0.118601	-0.190057	-0.12427
0.24325	-0.108418	-0.119826	-0.181432	-0.122795
0.2435	-0.104593	-0.121076	-0.169582	-0.12032
0.24375	-0.100618	-0.122801	-0.156482	-0.118845
0.244	-0.0970432	-0.127001	-0.143157	-0.11662
0.24425	-0.0925182	-0.129951	-0.129832	-0.114645
0.2445	-0.0872932	-0.132426	-0.116982	-0.11367
0.24475	-0.0813932	-0.133426	-0.105132	-0.11392
0.245	-0.0764682	-0.133176	-0.0962573	-0.116645
0.24525	-0.0715182	-0.133176	-0.0876073	-0.119845
0.2455	-0.0674182	-0.135376	-0.0794573	-0.123545
0.24575	-0.0638682	-0.136601	-0.0713073	-0.126995
0.246	-0.0598682	-0.137851	-0.0619073	-0.12972
0.24625	-0.0571182	-0.138851	-0.0525323	-0.13392
0.2465	-0.0535432	-0.138376	-0.0434073	-0.136395
0.24675	-0.0499682	-0.140601	-0.0328073	-0.136395
0.247	-0.0458682	-0.141576	-0.0222073	-0.135395
0.24725	-0.0425932	-0.144301	-0.0133073	-0.13467
0.2475	-0.0408182	-0.146501	-0.0061573	-0.134895
0.24775	-0.0399932	-0.148976	-0.0027073	-0.13587
0.248	-0.0416432	-0.149726	-0.0029573	-0.139095
0.24825	-0.0434182	-0.150951	-0.0037073	-0.142045
0.2485	-0.0464182	-0.152451	-0.0074073	-0.14602
0.24875	-0.0506682	-0.151951	-0.0145573	-0.15122
0.249	-0.0551932	-0.153426	-0.0214573	-0.155645
0.24925	-0.0616432	-0.153676	-0.0310823	-0.16132
0.2495	-0.0672682	-0.153676	-0.0416823	-0.166745
0.24975	-0.0730432	-0.153926	-0.0503323	-0.17217
0.25	-0.0783932	-0.155151	-0.0602073	-0.17737
0.25025	-0.0827932	-0.155401	-0.0715573	-0.180845
0.2505	-0.0881432	-0.155876	-0.0814323	-0.184045
0.25075	-0.0938932	-0.155876	-0.0913073	-0.18652
0.251	-0.100468	-0.155401	-0.101682	-0.188995
0.25125	-0.106343	-0.154401	-0.109332	-0.19047
0.2515	-0.111568	-0.151451	-0.117232	-0.19022
0.25175	-0.116243	-0.147751	-0.126107	-0.188495
0.252	-0.120493	-0.142801	-0.133757	-0.18577

## Sheet: Fig 2
Figure 2A
	Rat 107ST: Fraction Right Drink Port Choice					Fixed Panel Session
Training Day	FFF	FMS	SMF	SSS		Fraction Right DP choice	Stimulus
1	0.774194	0.5	0.55814	0.342857		0.375	FFF
2	0.813953	0.638889	0.692308	0.395833		0.333333	FMS
3	0.741935	0.553191	0.342105	0.325		0.333333	SMF
4	0.666667	0.485714	0.509091	0.421053		0.275862	SSS
5	0.71875	0.433333	0.355556	0.25
6	0.774194	0.607143	0.44186	0.384615
7	0.666667	0.391304	0.338983	0.263158
8	0.666667	0.588235	0.483871	0.129032
9	0.682927	0.571429	0.490196	0.255319
10	0.821429	0.540541	0.574468	0.236842
11	0.83871	0.617647	0.473684	0.421053
12	0.724138	0.615385	0.35	0.28125
13	0.84	0.571429	0.529412	0.302326
Figure 2B
	Fraction Right Drink Port Choice
	mean				sem (n=number of sessions)
Rat	FFF	FMS	SMF	SSS	FFF	FMS	SMF	SSS
62BS	0.642957	0.521443	0.472372	0.392764	0.022177	0.0259563	0.0265119	0.0183573
107ST	0.585612	0.403947	0.43126	0.345698	0.0373678	0.0287892	0.0399211	0.0192057
18Ro	0.655763	0.395212	0.374879	0.24165	0.0437489	0.0204239	0.0242311	0.0208846
18Ri	0.694725	0.461074	0.507518	0.302093	0.0258154	0.0374768	0.0280254	0.0238844
18FB	0.554432	0.471605	0.494613	0.355615	0.0435201	0.0365589	0.0468631	0.0246044
107Si	0.748479	0.547249	0.472283	0.308334	0.018492	0.0208517	0.0294739	0.0235666
62SS	0.844259	0.615261	0.544485	0.379771	0.0226907	0.0256283	0.0211708	0.0351909
62SC	0.814273	0.685493	0.604129	0.434434	0.0232507	0.0168613	0.0241672	0.0203093
Figure 2C
		Relative Right DP choice for each rat
Stimulus	Mean Speed	62BS	107ST	18Ro	18Ri	18FB	107Si	62SS	62SC	<--rat
FFF	65.7	0.642957	0.585612	0.655763	0.694725	0.554432	0.748479	0.844259	0.814273
FMS	54.4	0.521443	0.403947	0.395212	0.461074	0.471605	0.547249	0.615261	0.685493
SMF	54.7	0.472372	0.43126	0.374879	0.507518	0.494613	0.472283	0.544485	0.604129
SSS	44.6	0.392764	0.345698	0.24165	0.302093	0.355615	0.308334	0.379771	0.434434
Figure 2D
		D-prime (FFF vs SSS discrimination)
	Condition	62BS	107ST	18Ro	18Ri	18FB	107Si	62SS	62SC	<--rat
	NormalPanelMvmt	0.639	0.591	1.09	1.02	0.497	1.168	1.347	1.094
	FixedPanel Session	0.206	0.342	0.37	0.782	0	0.276

## Sheet: Fig 3
Figure 3B
		Fraction Correct Drink Port Choice
		Rat 58B	Rat 58B	Rat 60W	Rat 60W
	Behavioral Day	Same Intensity	Difft Intensity	Same Intensity	Difft Intensity	<-- Stimulus version
	1		0.693182		0.61244
	2		0.684211		0.611111
	3		0.697096		0.636364
	4				0.685279
	5				0.714286
	6	0.49026
	7	0.524904
	8	0.558685		0.592308
	9	0.536723		0.587912
	10	0.517986		0.578947
	11			0.47619
	12			0.52381
	13		0.593023
	14		0.687117
	15		0.744048		0.709016
	16		0.80625		0.66
	17		0.710526		0.782857
	18				0.617347
	19				0.727273
	20	0.542253
	21	0.443038
	22	0.565657		0.565916
	23	0.561576		0.545024
	24	0.504505		0.563265
	25			0.537415
	26			0.485915
	27		0.629482
	28		0.706294
	29		0.693989		0.644195
	30		0.694915		0.715054
	31		0.757062		0.715818
	32				0.807829
	33				0.737201
	34	0.498127
	35	0.578947
	36	0.527331		0.487
	37	0.48062		0.519608
	38	0.489712		0.518732
	40			0.524355
	41	0.441
	42	0.513793
	43	0.477912		0.513043
	44	0.538462
	45	0.53668		0.460317
	46			0.536896
	47			0.520408
	50			0.514056
	51			0.5
	52			0.582734
	55	0.493827
	56	0.561111
Figure 3C
	D-prime
	Rat 60W mean	Rat 60W SEM	Rat 58B mean	Rat 58B sem
Difft Intensity	1.061	0.095	0.9472	0.115
Same Intensity	0.168	0.044	0.09281	0.0428

## Sheet: Fig 6 A-C
Figure 6A example unit					Figure 6B example unit					Figure 6C example unit
Stimulus	Time (ms)	PSTH (Hz)	StimSpeed, integrated over 5 ms (mm/s)		Stimulus	Time (ms)	PSTH (Hz)	StimSpeed, integrated over 5 ms (mm/s)		Stimulus	Time (ms)	PSTH (Hz)	StimSpeed, integrated over 5 ms (mm/s)
FFF	0	7.14286	0		FFF	0	25	0		FFF	0	0	0
	5	28.5714	2032.65			5	20.8333	2032.65			5	0	2032.65
	10	28.5714	2545.8			10	50	4578.45			10	0	4578.45
	15	14.2857	2571.85			15	95.8333	7150.3			15	0	7150.3
	20	28.5714	2088.3			20	37.5	7205.95			20	0	9238.6
	25	0	608.35			25	37.5	5268.5			25	0	9846.95
	30	7.14286	937.9			30	33.3333	3634.55			30	0	10784.9
	35	0	636.6			35	54.1667	2182.85			35	0	11421.5
	40	7.14286	602.95			40	33.3333	2177.45			40	0	12024.4
	45	14.2857	795.1			45	33.3333	2034.65			45	0	12819.5
	50	7.14286	520.55			50	70.8333	1918.6			50	0	13340
	55	14.2857	1633.65			55	16.6667	2949.3			55	0	14973.7
	60	42.8571	3240.7			60	66.6667	5394.9			60	2.8169	18214.4
	65	28.5714	2540.3			65	129.167	7414.65			65	0	20754.7
	70	21.4286	2319.35			70	66.6667	8100.35			70	0	23074
	75	0	548.75			75	33.3333	5408.4			75	8.4507	23622.8
	80	7.14286	758.9			80	79.1667	3627			80	2.8169	24381.7
	85	0	861.8			85	45.8333	2169.45			85	5.6338	25243.5
	90	14.2857	524.6			90	37.5	2145.3			90	2.8169	25768.1
	95	14.2857	671			95	66.6667	2057.4			95	0	26439.1
	100	14.2857	671.6			100	16.6667	1867.2			100	0	27110.7
	105	21.4286	1710.15			105	20.8333	3052.75			105	2.8169	28820.8
	110	35.7143	3270.2			110	95.8333	5651.95			110	5.6338	32091
	115	14.2857	2620			115	70.8333	7600.35			115	5.6338	34711.1
	120	14.2857	2124.45			120	25	8014.65			120	5.6338	36835.5
	125	0	506.5			125	62.5	5250.95			125	5.6338	37342
	130	7.14286	423.85			130	66.6667	3054.8			130	8.4507	37765.8
	135	0	538			135	37.5	1468.35			135	14.0845	38303.8
	140	7.14286	462.6			140	25	1424.45			140	5.6338	38766.4
	145	0	384.8			145	41.6667	1385.4			145	14.0845	39151.2
	150	0	426.8			150	33.3333	1274.2			150	5.6338	39578.1
	155	21.4286	336.45			155	33.3333	1148.05			155	16.9014	39914.5
	160	7.14286	323.8			160	37.5	1087.05			160	5.6338	40238.3
	165	14.2857	363.4			165	20.8333	1023.65			165	25.3521	40601.7
	170	0	329.2			170	8.33333	1016.4			170	11.2676	40930.9
	175	35.7143	332.1			175	37.5	1024.7			175	19.7183	41263
FMS	0	5.26316	0		FMS	0	18.75	0		FMS	0	0	0
	5	21.0526	2160.15			5	18.75	2160.15			5	2.66667	2160.15
	10	47.3684	2477.6			10	37.5	4637.75			10	0	4637.75
	15	42.1053	2648.95			15	125	7286.7			15	0	7286.7
	20	31.5789	1992.2			20	56.25	7118.75			20	0	9278.9
	25	10.5263	576.65			25	31.25	5217.8			25	0	9855.55
	30	10.5263	782.7			30	43.75	3351.55			30	0	10638.2
	35	10.5263	588.65			35	62.5	1948			35	0	11226.9
	40	10.5263	460.55			40	43.75	1831.9			40	0	11687.5
	45	10.5263	733.15			45	31.25	1782.35			45	0	12420.6
	50	0	472.05			50	50	1665.75			50	0	12892.6
	55	10.5263	1106.55			55	43.75	2311.75			55	0	13999.2
	60	10.5263	3348.5			60	62.5	4927.1			60	0	17347.7
	65	36.8421	1512.95			65	118.75	5968			65	0	18860.7
	70	21.0526	2619.9			70	56.25	7481.35			70	2.66667	21480.5
	75	15.7895	493.75			75	31.25	4626.6			75	2.66667	21974.3
	80	10.5263	474			80	50	3587.65			80	2.66667	22448.3
	85	5.26316	282.95			85	37.5	1250.7			85	0	22731.2
	90	10.5263	343.7			90	37.5	1100.65			90	8	23075
	95	0	366.8			95	37.5	993.45			95	2.66667	23441.8
	100	15.7895	256.45			100	62.5	966.95			100	5.33333	23698.2
	105	5.26316	205.9			105	25	829.15			105	10.6667	23904.1
	110	0	410.25			110	25	872.6			110	5.33333	24314.4
	115	31.5789	2107.2			115	50	2723.35			115	8	26421.6
	120	10.5263	1556.4			120	43.75	4073.85			120	8	27978
	125	15.7895	965.1			125	18.75	4628.7			125	13.3333	28943.1
	130	21.0526	2685.05			130	25	5206.55			130	8	31628.1
	135	10.5263	619.25			135	18.75	4269.4			135	10.6667	32247.4
	140	5.26316	156.55			140	12.5	3460.85			140	2.66667	32403.9
	145	0	184.75			145	25	960.55			145	16	32588.7
	150	10.5263	96.25			150	12.5	437.55			150	5.33333	32684.9
	155	10.5263	95.9			155	43.75	376.9			155	13.3333	32780.8
	160	0	149.55			160	12.5	341.7			160	8	32930.4
	165	15.7895	132.85			165	25	378.3			165	13.3333	33063.2
	170	5.26316	92.7			170	31.25	375.1			170	5.33333	33155.9
	175	5.26316	125.4			175	6.25	350.95			175	10.6667	33281.3
SMF	0	10.2564	0		SMF	0	0	0		SMF	0	0	0
	5	0	910.85			5	21.4286	910.85			5	0	910.85
	10	10.2564	1989.85			10	35.7143	2900.7			10	0	2900.7
	15	20.5128	1237.8			15	100	4138.5			15	0	4138.5
	20	20.5128	979.85			20	78.5714	4207.5			20	0	5118.35
	25	30.7692	2617			25	21.4286	4834.65			25	0	7735.35
	30	30.7692	593.9			30	50	4190.75			30	0	8329.25
	35	10.2564	121.35			35	0	3332.25			35	0	8450.6
	40	0	126.2			40	21.4286	841.45			40	0	8576.8
	45	10.2564	141.2			45	42.8571	388.75			45	0	8718
	50	5.12821	138.2			50	21.4286	405.6			50	0	8856.2
	55	0	121.45			55	35.7143	400.85			55	0	8977.65
	60	10.2564	137.25			60	21.4286	396.9			60	2.35294	9114.9
	65	20.5128	1345.5			65	21.4286	1604.2			65	0	10460.4
	70	20.5128	2908.2			70	42.8571	4390.95			70	2.35294	13368.6
	75	25.641	916.35			75	100	5170.05			75	0	14285
	80	15.3846	2461.45			80	57.1429	6286			80	0	16746.4
	85	15.3846	1370.15			85	64.2857	4747.95			85	2.35294	18116.5
	90	5.12821	542.05			90	14.2857	4373.65			90	0	18658.6
	95	10.2564	661.65			95	64.2857	2573.85			95	0	19320.2
	100	5.12821	433.5			100	7.14286	1637.2			100	0	19753.8
	105	5.12821	442.25			105	21.4286	1537.4			105	2.35294	20196
	110	5.12821	490.25			110	21.4286	1366			110	0	20686.2
	115	10.2564	200.15			115	35.7143	1132.65			115	9.41176	20886.4
	120	15.3846	1552.45			120	35.7143	2242.85			120	4.70588	22438.8
	125	25.641	3207.3			125	107.143	4959.9			125	7.05882	25646.2
	130	20.5128	2253.9			130	71.4286	7013.65			130	4.70588	27900
	135	25.641	2591.25			135	21.4286	8052.45			135	9.41176	30491.3
	140	25.641	587.55			140	64.2857	5432.7			140	2.35294	31078.8
	145	15.3846	1111.9			145	71.4286	4290.7			145	2.35294	32190.8
	150	10.2564	878.35			150	14.2857	2577.8			150	9.41176	33069.1
	155	10.2564	582.85			155	42.8571	2573.1			155	2.35294	33651.9
	160	15.3846	1013.3			160	21.4286	2474.5			160	18.8235	34665.2
	165	15.3846	721.85			165	14.2857	2318			165	11.7647	35387.1
	170	5.12821	552.55			170	14.2857	2287.7			170	4.70588	35939.7
	175	20.5128	795.4			175	50	2069.8			175	9.41176	36735.1
SSS	0	0	0		SSS	0	25	0		SSS	0	0	0
	5	14.5455	937.6			5	18.75	937.6			5	0	937.6
	10	36.3636	1962.3			10	50	2899.9			10	0	2899.9
	15	18.1818	1219.4			15	93.75	4119.3			15	0	4119.3
	20	10.9091	891.45			20	37.5	4073.15			20	0	5010.75
	25	25.4545	2612.4			25	25	4723.25			25	0	7623.15
	30	7.27273	617.35			30	18.75	4121.2			30	0	8240.5
	35	0	157			35	37.5	3386.75			35	0	8397.5
	40	7.27273	137.25			40	18.75	911.6			40	0	8534.75
	45	3.63636	103.6			45	18.75	397.85			45	0	8638.35
	50	3.63636	180.45			50	25	421.3			50	0	8818.8
	55	0	104.45			55	18.75	388.5			55	2.5641	8923.25
	60	3.63636	175.6			60	18.75	460.5			60	2.5641	9098.85
	65	10.9091	960.8			65	25	1240.85			65	0	10059.6
	70	29.0909	1867			70	43.75	3003.4			70	0	11926.6
	75	10.9091	1238.75			75	106.25	4066.55			75	0	13165.4
	80	10.9091	701.25			80	31.25	3807			80	2.5641	13866.6
	85	18.1818	2661.75			85	25	4601.75			85	5.12821	16528.4
	90	21.8182	803.35			90	6.25	4166.35			90	5.12821	17331.8
	95	3.63636	241.4			95	18.75	3706.5			95	2.5641	17573.2
	100	7.27273	194.55			100	6.25	1239.3			100	7.69231	17767.7
	105	3.63636	275.4			105	6.25	711.35			105	5.12821	18043.1
	110	10.9091	201.95			110	6.25	671.9			110	7.69231	18245
	115	3.63636	139.35			115	0	616.7			115	10.2564	18384.4
	120	0	166.75			120	12.5	508.05			120	5.12821	18551.2
	125	7.27273	970.65			125	31.25	1276.75			125	2.5641	19521.8
	130	32.7273	1853.05			130	62.5	2990.45			130	2.5641	21374.8
	135	7.27273	1237.85			135	43.75	4061.55			135	10.2564	22612.7
	140	10.9091	599.9			140	18.75	3690.8			140	2.5641	23212.6
	145	29.0909	2599.15			145	12.5	4436.9			145	0	25811.8
	150	21.8182	1003.75			150	6.25	4202.8			150	7.69231	26815.5
	155	10.9091	194			155	43.75	3796.9			155	12.8205	27009.5
	160	0	173.95			160	6.25	1371.7			160	2.5641	27183.5
	165	10.9091	206.35			165	6.25	574.3			165	5.12821	27389.8
	170	3.63636	219.85			170	18.75	600.15			170	7.69231	27609.7
	175	7.27273	141.2			175	6.25	567.4			175	5.12821	27750.9

## Sheet: Fig 6D-G
Fig 6D
	Values are R2 for stimulus regression for each time bin. NaN indicates no significant regression at that time bin.
	Short and Medium Time Scale Units
	Unit Number (corresponds to y axis position in Fig. 6D)
Time Bin (ms)	-46	-45	-44	-40	-35	-34	-31	-30	-26	-25	-24	-18	-17	-15	-14	-13	-10	-9	-8	-7	-6	-4	-3	-1	1	2	4	6	8	10	12	14	15	16	17	18	19	20	21	22	25	26	30	31	32	33	34	35	37
5	NaN	NaN	0.14977	NaN	NaN	0.123547	NaN	NaN	NaN	0.0873186	NaN	NaN	NaN	NaN	NaN	NaN	NaN	NaN	NaN	NaN	NaN	NaN	NaN	0.0709845	0.0711361	NaN	0.0751765	NaN	0.0840433	0.0857384	0.0902902	0.0932891	0.0933497	NaN	NaN	0.0720671	0.0857584	NaN	NaN	NaN	0.0977014	NaN	0.0950757	NaN	0.0893315	0.107087	NaN	NaN	0.0934182
10	NaN	NaN	0.126446	NaN	0.0914451	0.0966971	NaN	NaN	NaN	NaN	NaN	NaN	NaN	NaN	NaN	NaN	NaN	NaN	NaN	NaN	NaN	NaN	NaN	NaN	NaN	0.0711533	NaN	NaN	NaN	0.0836059	0.0887764	0.0928183	0.0854317	0.0945775	0.0946078	0.0956923	0.097143	NaN	NaN	NaN	0.0930687	0.103213	0.110013	NaN	0.0980911	0.121467	0.123256	0.123562	0.116154
15	0.1185	NaN	NaN	0.0821339	0.132314	NaN	0.111812	0.0716402	NaN	NaN	0.0864426	NaN	NaN	NaN	NaN	NaN	NaN	NaN	NaN	NaN	0.0781195	NaN	NaN	NaN	NaN	NaN	NaN	NaN	NaN	NaN	0.0889186	NaN	NaN	NaN	0.082021	0.0884498	NaN	0.0881978	NaN	NaN	0.102084	0.077869	NaN	0.0926222	0.119905	0.0784746	0.119629	0.0936307	0.126339
20	0.181912	NaN	NaN	0.134218	0.149387	NaN	0.14315	0.110737	NaN	NaN	0.100487	NaN	NaN	NaN	NaN	NaN	NaN	NaN	NaN	0.0712888	NaN	NaN	NaN	NaN	NaN	NaN	NaN	0.0785096	NaN	NaN	0.0762428	NaN	NaN	NaN	NaN	NaN	NaN	0.0978399	0.0909827	0.0965347	0.0773531	NaN	NaN	0.110221	0.081186	NaN	0.0920802	NaN	0.0927257
25	0.240081	0.113252	NaN	0.164635	0.151447	NaN	0.139034	0.130506	NaN	NaN	0.109999	NaN	NaN	NaN	NaN	NaN	0.0774837	0.0808516	NaN	0.0786296	NaN	NaN	NaN	NaN	NaN	NaN	NaN	NaN	NaN	NaN	NaN	NaN	NaN	NaN	NaN	NaN	NaN	0.0821559	0.100442	0.0980809	NaN	NaN	NaN	0.106257	NaN	NaN	NaN	NaN	NaN
30	0.238334	0.170482	0.141137	0.18102	0.1294	0.0707557	0.0979367	0.13874	NaN	NaN	0.0787709	NaN	NaN	NaN	NaN	NaN	0.0808682	0.0780289	NaN	0.0782208	NaN	NaN	NaN	NaN	NaN	NaN	NaN	NaN	NaN	NaN	NaN	NaN	NaN	NaN	NaN	NaN	NaN	NaN	NaN	0.101019	NaN	NaN	NaN	0.111991	NaN	NaN	NaN	NaN	NaN
35	0.198177	0.207335	0.209051	0.175799	0.0951461	0.12433	NaN	0.139791	0.0745721	0.08783	NaN	0.079849	0.0818711	NaN	NaN	0.0705745	0.0706179	NaN	NaN	NaN	NaN	0.0719213	NaN	NaN	NaN	NaN	NaN	NaN	NaN	NaN	NaN	NaN	NaN	NaN	NaN	NaN	NaN	NaN	NaN	0.0917199	NaN	NaN	NaN	0.0921358	NaN	NaN	NaN	NaN	NaN
40	0.148097	0.2371	0.222174	0.169911	NaN	0.150663	NaN	0.130357	0.106771	0.111474	NaN	0.0911326	0.0897457	NaN	0.0856187	0.085267	NaN	NaN	0.0724046	NaN	NaN	0.0738236	0.0731068	NaN	NaN	NaN	NaN	NaN	NaN	NaN	NaN	NaN	NaN	0.0738041	NaN	NaN	NaN	NaN	NaN	0.0720935	NaN	NaN	NaN	0.0767372	NaN	NaN	NaN	NaN	NaN
45	0.100581	0.232799	0.176718	0.166191	NaN	0.143917	NaN	0.118323	0.112186	0.0986744	NaN	0.0759635	0.0729781	NaN	0.0788898	0.0800886	NaN	NaN	0.0806926	NaN	NaN	0.0762163	0.0728634	NaN	NaN	NaN	NaN	NaN	NaN	NaN	NaN	NaN	NaN	0.0837494	NaN	NaN	NaN	NaN	NaN	NaN	NaN	NaN	NaN	NaN	NaN	NaN	NaN	NaN	NaN
50	0.0696827	0.206152	0.0922091	0.141952	NaN	0.0851657	NaN	0.113918	0.114428	0.0866139	NaN	NaN	NaN	0.0859873	NaN	NaN	NaN	NaN	NaN	NaN	NaN	NaN	0.0742773	NaN	NaN	NaN	NaN	NaN	NaN	NaN	NaN	NaN	NaN	0.092833	NaN	NaN	NaN	NaN	NaN	NaN	NaN	NaN	NaN	NaN	NaN	NaN	NaN	NaN	NaN
55	NaN	0.174206	NaN	0.13867	0.073236	NaN	NaN	0.11784	0.107074	NaN	NaN	NaN	NaN	NaN	NaN	NaN	NaN	NaN	NaN	NaN	NaN	NaN	NaN	NaN	NaN	NaN	NaN	NaN	NaN	NaN	NaN	NaN	NaN	0.0875727	NaN	NaN	NaN	NaN	NaN	NaN	NaN	NaN	NaN	NaN	NaN	NaN	NaN	NaN	NaN
60	NaN	0.158238	NaN	0.130143	0.0976282	NaN	NaN	0.120519	0.0857969	NaN	NaN	NaN	NaN	NaN	NaN	NaN	NaN	NaN	NaN	NaN	NaN	NaN	NaN	NaN	NaN	NaN	NaN	NaN	NaN	NaN	NaN	NaN	NaN	0.0876327	NaN	NaN	NaN	NaN	NaN	NaN	NaN	NaN	NaN	0.0749445	NaN	NaN	NaN	NaN	NaN
65	NaN	0.161427	NaN	0.133955	0.116284	NaN	NaN	0.12656	0.0739541	NaN	NaN	NaN	NaN	NaN	NaN	NaN	NaN	NaN	NaN	NaN	NaN	NaN	NaN	NaN	NaN	NaN	NaN	NaN	NaN	NaN	NaN	NaN	NaN	0.0786007	NaN	NaN	NaN	NaN	NaN	NaN	NaN	NaN	NaN	0.0863986	NaN	NaN	NaN	NaN	NaN
70	NaN	0.161778	NaN	0.140943	0.125186	NaN	NaN	0.123725	NaN	NaN	NaN	NaN	NaN	NaN	NaN	NaN	NaN	NaN	NaN	NaN	NaN	NaN	NaN	NaN	NaN	NaN	NaN	NaN	NaN	NaN	NaN	NaN	NaN	0.0751793	NaN	NaN	NaN	NaN	NaN	NaN	NaN	NaN	0.0714196	0.09345	NaN	NaN	NaN	NaN	NaN
75	NaN	0.160751	NaN	0.135796	0.129353	NaN	NaN	0.123257	NaN	NaN	NaN	NaN	NaN	NaN	NaN	NaN	NaN	NaN	NaN	NaN	NaN	NaN	NaN	NaN	NaN	NaN	NaN	NaN	NaN	NaN	NaN	NaN	NaN	NaN	NaN	NaN	NaN	NaN	NaN	NaN	NaN	NaN	NaN	0.0918675	NaN	NaN	NaN	NaN	NaN
80	NaN	0.156269	NaN	0.133989	0.119359	NaN	NaN	0.111736	NaN	NaN	NaN	NaN	NaN	NaN	NaN	NaN	NaN	NaN	NaN	NaN	NaN	NaN	NaN	NaN	NaN	NaN	NaN	NaN	NaN	NaN	NaN	NaN	NaN	NaN	NaN	NaN	NaN	NaN	NaN	NaN	NaN	NaN	NaN	0.0816106	NaN	NaN	NaN	NaN	NaN
85	NaN	0.142697	NaN	0.130775	0.11431	NaN	NaN	0.0936326	NaN	NaN	NaN	NaN	NaN	NaN	NaN	NaN	NaN	NaN	NaN	NaN	NaN	NaN	NaN	NaN	NaN	NaN	NaN	NaN	NaN	NaN	NaN	NaN	NaN	NaN	NaN	NaN	NaN	NaN	NaN	NaN	NaN	NaN	NaN	0.0702428	NaN	NaN	NaN	NaN	NaN
90	NaN	0.128953	NaN	0.122267	0.102317	NaN	NaN	0.0826127	NaN	NaN	NaN	NaN	NaN	NaN	NaN	NaN	NaN	NaN	NaN	NaN	NaN	NaN	NaN	NaN	NaN	NaN	NaN	NaN	NaN	NaN	NaN	NaN	NaN	NaN	NaN	NaN	NaN	NaN	NaN	NaN	NaN	NaN	NaN	NaN	NaN	NaN	NaN	NaN	NaN
95	NaN	0.111678	NaN	0.118129	0.0928942	NaN	NaN	NaN	NaN	NaN	NaN	NaN	NaN	NaN	NaN	NaN	NaN	NaN	NaN	NaN	NaN	NaN	NaN	NaN	NaN	NaN	NaN	NaN	NaN	NaN	NaN	NaN	NaN	NaN	NaN	NaN	NaN	NaN	NaN	NaN	NaN	NaN	NaN	NaN	NaN	NaN	NaN	NaN	NaN
100	NaN	0.100024	NaN	0.104968	0.0890241	NaN	NaN	NaN	NaN	NaN	NaN	NaN	NaN	NaN	NaN	NaN	NaN	NaN	NaN	NaN	NaN	NaN	NaN	NaN	NaN	NaN	NaN	NaN	NaN	NaN	NaN	NaN	NaN	NaN	NaN	NaN	NaN	NaN	NaN	NaN	NaN	NaN	NaN	NaN	NaN	NaN	NaN	NaN	NaN
105	NaN	0.0900587	NaN	0.0957995	0.0981984	NaN	NaN	NaN	NaN	NaN	NaN	NaN	NaN	NaN	NaN	NaN	NaN	NaN	NaN	NaN	NaN	NaN	NaN	NaN	NaN	NaN	NaN	NaN	NaN	NaN	NaN	NaN	NaN	NaN	NaN	NaN	NaN	NaN	NaN	NaN	NaN	NaN	NaN	NaN	NaN	NaN	NaN	NaN	NaN
110	NaN	0.0781109	NaN	0.0911984	0.105672	NaN	NaN	NaN	NaN	NaN	NaN	NaN	NaN	NaN	NaN	NaN	NaN	NaN	NaN	NaN	NaN	NaN	NaN	NaN	NaN	NaN	NaN	NaN	NaN	NaN	NaN	NaN	NaN	NaN	NaN	NaN	NaN	NaN	NaN	NaN	NaN	NaN	NaN	NaN	NaN	NaN	NaN	NaN	NaN
115	NaN	0.0762838	NaN	0.0860715	0.112318	NaN	NaN	NaN	NaN	NaN	NaN	NaN	NaN	NaN	NaN	NaN	NaN	NaN	NaN	NaN	NaN	NaN	NaN	NaN	NaN	NaN	NaN	NaN	NaN	NaN	NaN	NaN	NaN	NaN	NaN	NaN	NaN	NaN	NaN	NaN	NaN	NaN	NaN	NaN	NaN	NaN	NaN	NaN	NaN
120	NaN	0.0758479	NaN	0.0827734	0.119093	NaN	NaN	NaN	NaN	NaN	NaN	NaN	NaN	NaN	NaN	NaN	NaN	NaN	NaN	NaN	NaN	NaN	NaN	NaN	NaN	NaN	NaN	NaN	NaN	NaN	NaN	NaN	NaN	NaN	NaN	NaN	NaN	NaN	NaN	NaN	NaN	NaN	NaN	NaN	NaN	NaN	NaN	NaN	NaN
125	NaN	0.0752935	NaN	0.0819441	0.11986	NaN	NaN	NaN	NaN	NaN	NaN	NaN	NaN	NaN	NaN	NaN	NaN	NaN	NaN	NaN	NaN	NaN	NaN	NaN	NaN	NaN	NaN	NaN	NaN	NaN	NaN	NaN	NaN	NaN	NaN	NaN	NaN	NaN	NaN	NaN	NaN	NaN	NaN	NaN	NaN	NaN	NaN	NaN	NaN
130	NaN	0.0753482	NaN	0.0805039	0.117577	NaN	NaN	NaN	NaN	NaN	NaN	NaN	NaN	NaN	NaN	NaN	NaN	NaN	NaN	NaN	NaN	NaN	NaN	NaN	NaN	NaN	NaN	NaN	NaN	NaN	NaN	NaN	NaN	NaN	NaN	NaN	NaN	NaN	NaN	NaN	NaN	NaN	NaN	NaN	NaN	NaN	NaN	NaN	NaN
135	NaN	0.0741932	NaN	0.0788225	0.120324	NaN	NaN	NaN	NaN	NaN	NaN	NaN	NaN	NaN	NaN	NaN	NaN	NaN	NaN	NaN	NaN	NaN	NaN	NaN	NaN	NaN	NaN	NaN	NaN	NaN	NaN	NaN	NaN	NaN	NaN	NaN	NaN	NaN	NaN	NaN	NaN	NaN	NaN	NaN	NaN	NaN	NaN	NaN	NaN
140	NaN	0.0733352	NaN	0.0769813	0.121626	NaN	NaN	NaN	NaN	NaN	NaN	NaN	NaN	NaN	NaN	NaN	NaN	NaN	NaN	NaN	NaN	NaN	NaN	NaN	NaN	NaN	NaN	NaN	NaN	NaN	NaN	NaN	NaN	NaN	NaN	NaN	NaN	NaN	NaN	NaN	NaN	NaN	NaN	NaN	NaN	NaN	NaN	NaN	NaN
145	NaN	0.0705119	NaN	0.071493	0.124891	NaN	NaN	NaN	NaN	NaN	NaN	NaN	NaN	NaN	NaN	NaN	NaN	NaN	NaN	NaN	NaN	NaN	NaN	NaN	NaN	NaN	NaN	NaN	NaN	NaN	NaN	NaN	NaN	NaN	NaN	NaN	NaN	NaN	NaN	NaN	NaN	NaN	NaN	NaN	NaN	NaN	NaN	NaN	NaN
150	NaN	NaN	NaN	NaN	0.126489	NaN	NaN	NaN	NaN	NaN	NaN	NaN	NaN	NaN	NaN	NaN	NaN	NaN	NaN	NaN	NaN	NaN	NaN	NaN	NaN	NaN	NaN	NaN	NaN	NaN	NaN	NaN	NaN	NaN	NaN	NaN	NaN	NaN	NaN	NaN	NaN	NaN	NaN	NaN	NaN	NaN	NaN	NaN	NaN
155	NaN	NaN	NaN	NaN	0.129651	NaN	NaN	NaN	NaN	NaN	NaN	NaN	NaN	NaN	NaN	NaN	NaN	NaN	NaN	NaN	NaN	NaN	NaN	NaN	NaN	NaN	NaN	NaN	NaN	NaN	NaN	NaN	NaN	NaN	NaN	NaN	NaN	NaN	NaN	NaN	NaN	NaN	NaN	NaN	NaN	NaN	NaN	NaN	NaN
160	NaN	NaN	NaN	NaN	0.132396	NaN	NaN	NaN	NaN	NaN	NaN	NaN	NaN	NaN	NaN	NaN	NaN	NaN	NaN	NaN	NaN	NaN	NaN	NaN	NaN	NaN	NaN	NaN	NaN	NaN	NaN	NaN	NaN	NaN	NaN	NaN	NaN	NaN	NaN	NaN	NaN	NaN	NaN	NaN	NaN	NaN	NaN	NaN	NaN
165	NaN	NaN	NaN	NaN	0.135197	NaN	NaN	NaN	NaN	NaN	NaN	NaN	NaN	NaN	NaN	NaN	NaN	NaN	NaN	NaN	0.0699753	NaN	NaN	NaN	NaN	NaN	NaN	NaN	NaN	NaN	NaN	NaN	NaN	NaN	NaN	NaN	NaN	NaN	NaN	NaN	NaN	NaN	NaN	NaN	NaN	NaN	NaN	NaN	NaN
170	NaN	NaN	NaN	NaN	0.138837	NaN	NaN	NaN	NaN	NaN	NaN	NaN	NaN	NaN	NaN	NaN	NaN	NaN	NaN	NaN	0.0704235	NaN	NaN	NaN	NaN	NaN	NaN	NaN	NaN	NaN	NaN	NaN	NaN	NaN	NaN	NaN	NaN	NaN	NaN	NaN	NaN	NaN	NaN	NaN	NaN	NaN	NaN	NaN	NaN
175	NaN	NaN	NaN	NaN	0.139715	NaN	NaN	NaN	NaN	NaN	NaN	NaN	NaN	NaN	NaN	NaN	NaN	NaN	NaN	NaN	0.0702264	NaN	NaN	NaN	NaN	NaN	NaN	NaN	NaN	NaN	NaN	NaN	NaN	NaN	NaN	NaN	NaN	NaN	NaN	NaN	NaN	NaN	NaN	NaN	NaN	NaN	NaN	NaN	NaN
180	NaN	NaN	NaN	NaN	0.139763	NaN	NaN	NaN	NaN	NaN	NaN	NaN	NaN	NaN	NaN	NaN	NaN	NaN	NaN	NaN	0.0702833	NaN	NaN	NaN	NaN	NaN	NaN	NaN	NaN	NaN	NaN	NaN	NaN	NaN	NaN	NaN	NaN	NaN	NaN	NaN	NaN	NaN	NaN	NaN	NaN	NaN	NaN	NaN	NaN
	Long Time Scale Units
	Unit Number (corresponds to y axis position in Fig. 6D)
Time Bin (ms)	-48	-47	-43	-42	-41	-39	-38	-37	-36	-33	-32	-29	-28	-27	-23	-22	-21	-20	-19	-16	-12	-11	-5	-2	3	5	7	9	11	13	23	24	27	28	29	36	40	46	48	57	66	73	78	102	129	132	137	140	146
5	NaN	NaN	NaN	NaN	NaN	NaN	NaN	NaN	NaN	NaN	0.125534	0.131433	NaN	NaN	NaN	NaN	NaN	NaN	NaN	NaN	NaN	NaN	NaN	NaN	NaN	NaN	NaN	NaN	NaN	NaN	NaN	0.0759992	NaN	NaN	NaN	NaN	NaN	NaN	NaN	NaN	NaN	NaN	NaN	NaN	NaN	NaN	NaN	NaN	0.0991774
10	NaN	NaN	NaN	NaN	0.0747989	NaN	NaN	NaN	NaN	NaN	NaN	0.117664	NaN	NaN	NaN	NaN	NaN	NaN	NaN	NaN	NaN	NaN	NaN	NaN	NaN	NaN	NaN	NaN	NaN	0.0918265	NaN	NaN	NaN	NaN	NaN	NaN	NaN	NaN	NaN	NaN	NaN	NaN	NaN	NaN	NaN	0.101923	NaN	NaN	0.105997
15	NaN	NaN	NaN	NaN	NaN	NaN	NaN	NaN	NaN	NaN	NaN	NaN	NaN	NaN	NaN	NaN	NaN	NaN	NaN	NaN	NaN	NaN	NaN	NaN	NaN	NaN	NaN	NaN	NaN	0.086396	NaN	NaN	NaN	NaN	NaN	NaN	NaN	NaN	NaN	NaN	NaN	NaN	NaN	NaN	NaN	0.0903122	NaN	NaN	0.1037
20	NaN	NaN	NaN	NaN	NaN	NaN	NaN	NaN	NaN	NaN	NaN	NaN	NaN	NaN	NaN	NaN	NaN	NaN	NaN	NaN	NaN	NaN	NaN	NaN	NaN	NaN	NaN	NaN	NaN	NaN	NaN	NaN	NaN	NaN	NaN	NaN	NaN	NaN	NaN	NaN	NaN	NaN	NaN	NaN	NaN	0.0921222	NaN	NaN	0.0935019
25	NaN	NaN	NaN	NaN	NaN	NaN	NaN	NaN	NaN	NaN	NaN	NaN	NaN	NaN	NaN	NaN	NaN	NaN	NaN	NaN	NaN	NaN	NaN	NaN	NaN	NaN	NaN	NaN	NaN	NaN	NaN	NaN	NaN	NaN	NaN	NaN	NaN	NaN	NaN	NaN	NaN	NaN	NaN	NaN	NaN	0.0807764	NaN	NaN	0.0914257
30	NaN	NaN	NaN	NaN	NaN	NaN	NaN	NaN	NaN	NaN	NaN	NaN	NaN	NaN	NaN	NaN	NaN	NaN	NaN	NaN	NaN	NaN	NaN	NaN	NaN	NaN	NaN	NaN	NaN	NaN	NaN	NaN	NaN	NaN	NaN	NaN	NaN	NaN	NaN	NaN	NaN	NaN	NaN	NaN	NaN	0.0713914	0.0749038	NaN	0.0774155
35	NaN	NaN	NaN	NaN	NaN	NaN	NaN	NaN	NaN	NaN	0.0967123	NaN	NaN	NaN	NaN	NaN	NaN	NaN	NaN	NaN	NaN	NaN	NaN	NaN	NaN	NaN	NaN	NaN	NaN	NaN	NaN	NaN	NaN	NaN	NaN	NaN	NaN	NaN	NaN	NaN	NaN	NaN	NaN	NaN	NaN	NaN	0.110521	NaN	0.0711326
40	NaN	NaN	NaN	NaN	NaN	NaN	NaN	NaN	NaN	NaN	0.14069	NaN	NaN	NaN	NaN	NaN	NaN	NaN	NaN	NaN	NaN	NaN	NaN	NaN	NaN	NaN	NaN	NaN	NaN	NaN	NaN	NaN	NaN	NaN	NaN	NaN	NaN	NaN	NaN	0.0761422	NaN	NaN	NaN	NaN	NaN	NaN	0.132583	NaN	NaN
45	NaN	NaN	NaN	NaN	NaN	NaN	NaN	NaN	NaN	NaN	0.142049	NaN	NaN	0.0918076	NaN	NaN	NaN	NaN	NaN	NaN	NaN	NaN	NaN	NaN	NaN	NaN	NaN	NaN	NaN	NaN	NaN	NaN	NaN	NaN	NaN	NaN	NaN	NaN	NaN	0.0823943	NaN	NaN	NaN	NaN	NaN	NaN	0.154033	NaN	NaN
50	NaN	NaN	NaN	NaN	NaN	NaN	NaN	NaN	NaN	NaN	0.114322	NaN	NaN	0.117907	NaN	NaN	NaN	NaN	NaN	NaN	NaN	NaN	NaN	NaN	NaN	NaN	NaN	NaN	NaN	NaN	NaN	NaN	0.0754385	NaN	NaN	NaN	NaN	NaN	NaN	0.0902593	0.0782755	NaN	NaN	NaN	NaN	NaN	0.168496	NaN	NaN
55	NaN	NaN	NaN	NaN	NaN	NaN	NaN	NaN	NaN	NaN	0.0897089	NaN	NaN	0.123495	NaN	NaN	NaN	NaN	NaN	NaN	NaN	NaN	NaN	NaN	NaN	NaN	NaN	NaN	NaN	NaN	NaN	0.0840327	0.0910486	NaN	NaN	NaN	NaN	NaN	NaN	0.126522	0.0757855	NaN	0.080073	NaN	NaN	NaN	0.190217	NaN	NaN
60	0.0734846	NaN	NaN	NaN	NaN	NaN	NaN	NaN	NaN	NaN	0.0790466	NaN	NaN	0.0987487	NaN	NaN	NaN	NaN	NaN	NaN	NaN	0.0813381	NaN	NaN	NaN	NaN	NaN	NaN	NaN	NaN	NaN	0.0985852	0.0959984	NaN	NaN	NaN	NaN	NaN	NaN	0.139011	NaN	NaN	0.100565	NaN	NaN	NaN	0.20643	0.0844908	NaN
65	0.0821328	NaN	NaN	NaN	NaN	NaN	0.0720872	NaN	NaN	NaN	0.0752241	NaN	NaN	0.0774243	NaN	NaN	NaN	NaN	NaN	0.0728463	NaN	0.0800947	NaN	NaN	NaN	NaN	NaN	NaN	NaN	0.0697293	NaN	0.101595	0.103652	NaN	NaN	NaN	NaN	NaN	NaN	0.158935	NaN	0.0740091	0.125279	NaN	NaN	NaN	0.223491	0.103518	NaN
70	0.0825878	0.0772717	NaN	0.0802526	NaN	NaN	0.0920806	NaN	NaN	NaN	0.0781548	NaN	NaN	NaN	NaN	NaN	NaN	NaN	NaN	0.0807982	NaN	0.073437	NaN	NaN	NaN	NaN	NaN	NaN	NaN	0.0760618	NaN	0.0894884	0.0979574	NaN	NaN	NaN	NaN	NaN	NaN	0.169331	NaN	0.0893082	0.15517	0.0816171	NaN	NaN	0.251587	0.135913	NaN
75	0.0952636	0.0901299	NaN	0.0951273	NaN	NaN	0.0956405	0.0726507	NaN	NaN	0.092933	0.0731229	NaN	NaN	NaN	NaN	NaN	NaN	0.0804705	0.0857614	NaN	0.0710111	NaN	NaN	NaN	NaN	NaN	NaN	NaN	NaN	NaN	0.0853839	0.0957397	NaN	NaN	NaN	NaN	NaN	NaN	0.167105	0.0828209	0.1037	0.185052	0.0955269	NaN	NaN	0.280892	0.163191	NaN
80	0.103376	0.0981441	NaN	0.105823	0.0749009	NaN	0.100397	0.0751193	NaN	NaN	0.108548	0.0860102	NaN	NaN	NaN	NaN	NaN	NaN	0.0889807	0.0866403	NaN	NaN	NaN	NaN	NaN	NaN	NaN	NaN	NaN	NaN	NaN	0.0737012	0.0849014	0.0728291	NaN	NaN	NaN	NaN	NaN	0.171016	0.101678	0.111953	0.206969	0.109162	NaN	NaN	0.302566	0.202556	NaN
85	0.118699	0.102459	0.0721112	0.117863	0.0901853	0.0718799	0.0919563	0.0805443	NaN	0.0827551	0.125351	0.0945482	NaN	0.0802095	NaN	NaN	NaN	NaN	0.0925131	0.0850466	NaN	NaN	NaN	NaN	NaN	NaN	NaN	NaN	NaN	NaN	NaN	NaN	0.0854345	0.0803958	NaN	NaN	NaN	NaN	NaN	0.161026	0.124264	0.116726	0.208982	0.11687	0.0700384	NaN	0.32529	0.24117	NaN
90	0.144282	0.110702	0.086718	0.122318	0.0997002	0.0847745	0.0867291	0.0819715	NaN	0.0952188	0.136799	0.0979788	NaN	0.0931188	NaN	NaN	NaN	NaN	0.0915121	0.0762108	NaN	NaN	NaN	NaN	NaN	NaN	NaN	NaN	NaN	NaN	NaN	NaN	0.0839332	0.0921334	NaN	NaN	NaN	NaN	NaN	0.156392	0.143922	0.12966	0.202929	0.133863	0.0834696	0.0701962	0.345091	0.262434	0.0831056
95	0.174714	0.12755	0.101361	0.123881	0.115752	0.0951386	0.0892818	0.0862862	0.0728081	0.111521	0.145275	0.0990433	NaN	0.102627	0.070003	NaN	NaN	NaN	0.0854946	NaN	NaN	0.0718843	0.074888	NaN	NaN	NaN	NaN	NaN	NaN	NaN	NaN	NaN	0.0865862	0.100264	NaN	NaN	NaN	NaN	0.0739999	0.141364	0.152322	0.133093	0.194548	0.149359	0.101088	0.100674	0.368494	0.283863	0.111581
100	0.200965	0.144938	0.12256	0.129831	0.131234	0.103747	0.089871	0.0931495	0.0836835	0.120126	0.139723	0.100456	NaN	0.104996	0.0825692	NaN	NaN	NaN	0.0807401	NaN	NaN	0.0765562	0.0762689	NaN	NaN	NaN	NaN	NaN	NaN	NaN	NaN	NaN	0.0910597	0.106138	NaN	NaN	NaN	NaN	0.0911979	0.13341	0.158535	0.13586	0.185903	0.164345	0.122903	0.134741	0.377968	0.290944	0.146441
105	0.229488	0.164595	0.138002	0.132234	0.147165	0.111097	0.102091	0.0981313	0.0928401	0.131076	0.130292	0.0998855	NaN	0.107207	0.095568	0.0723604	0.0712422	NaN	0.0772823	NaN	NaN	0.0777966	0.0721037	NaN	NaN	NaN	NaN	NaN	NaN	NaN	0.0723615	NaN	0.0893372	0.108517	NaN	NaN	NaN	NaN	0.11319	0.133	0.16658	0.144596	0.183476	0.174337	0.146905	0.163531	0.384591	0.305672	0.183196
110	0.251904	0.189167	0.154213	0.145298	0.16285	0.115759	0.118675	0.105387	0.104821	0.132458	0.1166	0.100387	0.079179	0.102466	0.101445	0.0717357	0.0757491	0.073347	0.0769255	NaN	NaN	0.0804837	NaN	NaN	NaN	0.0712564	NaN	NaN	NaN	0.0724205	0.0785791	NaN	0.0888336	0.107285	NaN	NaN	NaN	0.071663	0.129914	0.130599	0.164697	0.147157	0.175633	0.187275	0.181342	0.191931	0.383815	0.321775	0.221068
115	0.269978	0.208984	0.153208	0.155456	0.172113	0.123826	0.134888	0.111484	0.116063	0.134604	0.107894	0.106125	0.0819741	0.0986421	0.103335	0.0734592	0.0804215	0.0780456	0.0790768	NaN	NaN	0.078153	NaN	NaN	NaN	NaN	NaN	NaN	NaN	0.0774957	0.0819083	NaN	0.0846272	0.103365	NaN	NaN	NaN	0.0836286	0.144639	0.130922	0.160237	0.151872	0.175308	0.198799	0.204047	0.210952	0.383227	0.334107	0.253665
120	0.278094	0.221548	0.158591	0.166006	0.176031	0.128205	0.147586	0.117422	0.12377	0.135583	0.100465	0.110106	0.0823196	0.0887173	0.10115	0.0764975	0.0857223	0.0766187	0.0824651	0.0719794	NaN	0.0717402	NaN	NaN	NaN	NaN	NaN	NaN	NaN	0.0866151	0.0848184	NaN	0.0789631	0.102659	NaN	NaN	NaN	0.0892303	0.15314	0.12577	0.158584	0.160769	0.184549	0.213359	0.225546	0.223657	0.3815	0.348839	0.282209
125	0.28138	0.233427	0.156801	0.172852	0.175221	0.136638	0.155639	0.124083	0.131855	0.137061	0.0960523	0.112796	0.082487	0.0825276	0.0960509	0.0778249	0.0917275	0.0738923	0.0867528	0.0796717	NaN	NaN	NaN	NaN	NaN	NaN	NaN	NaN	NaN	0.0885775	0.0885212	NaN	0.0759595	0.10265	NaN	NaN	NaN	0.0936711	0.154558	0.118422	0.162607	0.174231	0.192427	0.226326	0.236032	0.230907	0.383384	0.363094	0.302437
130	0.288247	0.240279	0.160118	0.178367	0.176041	0.140886	0.156789	0.128295	0.137419	0.137882	0.094548	0.116589	0.082303	0.0778264	0.0948324	0.079708	0.0928159	0.0721765	0.089803	0.0825536	NaN	NaN	NaN	NaN	NaN	NaN	NaN	NaN	NaN	0.089691	0.0874905	NaN	0.0760843	0.101232	0.0730938	NaN	NaN	0.0960911	0.15141	0.116114	0.170914	0.181503	0.198428	0.240474	0.248563	0.242961	0.382021	0.379073	0.312742
135	0.295988	0.251183	0.163757	0.180121	0.173362	0.147039	0.155134	0.132213	0.13954	0.141894	0.0949971	0.118477	0.0835265	0.0760685	0.0940345	0.0815674	0.0920995	0.0722133	0.092029	0.0838602	NaN	NaN	NaN	NaN	0.0709835	NaN	0.0715004	NaN	NaN	0.0920776	0.0894223	NaN	0.0735937	0.100415	0.0828564	NaN	NaN	0.0966137	0.149366	0.113991	0.175437	0.189496	0.195555	0.248346	0.258914	0.250168	0.380044	0.397175	0.334127
140	0.303408	0.260779	0.166262	0.184747	0.171564	0.153166	0.153079	0.133639	0.141005	0.143663	0.0949332	0.121057	0.0884	0.0735283	0.0950438	0.0845018	0.0897658	0.0743221	0.0918199	0.0812051	NaN	NaN	NaN	NaN	0.0714119	NaN	0.0764704	NaN	NaN	0.0911265	0.0931808	NaN	0.0758559	0.102132	0.0891733	0.0712499	0.0781822	0.100796	0.145299	0.109452	0.180365	0.193655	0.190865	0.254552	0.267559	0.263748	0.381648	0.406895	0.345149
145	0.316508	0.272387	0.173613	0.183376	0.173639	0.159002	0.150691	0.136377	0.142982	0.14735	0.0952366	0.124534	0.0948739	0.072757	0.0969736	0.0873299	0.0877928	0.0774881	0.0897186	0.0794758	NaN	NaN	NaN	NaN	0.0721686	NaN	0.0789904	NaN	NaN	0.0913168	0.0950669	NaN	0.0760729	0.101729	0.0920742	0.0790273	0.0885571	0.101531	0.144269	0.103604	0.187222	0.194039	0.183411	0.254171	0.279849	0.281001	0.384483	0.412053	0.370996
150	0.333972	0.28394	0.178929	0.183071	0.174243	0.162273	0.152694	0.140367	0.142623	0.148279	0.0963293	0.128633	0.101217	0.0703205	0.0967791	0.0892679	0.0868368	0.0824707	0.0878286	0.0773357	0.0700498	NaN	NaN	NaN	0.073384	NaN	0.0800298	0.0751634	0.0727571	0.0901121	0.0974966	NaN	0.0779833	0.0995155	0.0961462	0.0924331	0.0987082	0.107667	0.146743	0.0960753	0.189887	0.193545	0.173238	0.255887	0.296283	0.300252	0.379845	0.413798	0.392236
155	0.352146	0.294995	0.185104	0.184776	0.177203	0.166221	0.153836	0.142604	0.143195	0.148937	0.0959166	0.131431	0.107438	NaN	0.0978186	0.0948972	0.0866432	0.0871586	0.0859954	0.0744476	0.0751542	NaN	NaN	NaN	0.0717044	0.0722681	0.0781634	0.0809769	0.0791594	0.0885643	0.10092	NaN	0.0810695	0.0970076	0.101906	0.102924	0.110682	0.120196	0.147714	0.0892487	0.184891	0.191089	0.165863	0.253733	0.312108	0.318722	0.372656	0.414654	0.424597
160	0.366049	0.305626	0.190481	0.188019	0.181186	0.166781	0.15817	0.148157	0.146879	0.147717	0.092936	0.13486	0.116868	NaN	0.0979652	0.0981589	0.0888469	0.0908852	0.0875019	0.0715797	0.078006	NaN	NaN	NaN	0.0701769	0.0761703	0.0760795	0.0845548	0.0823101	0.0902097	0.101274	NaN	0.079831	0.0949041	0.106314	0.111594	0.121349	0.129571	0.143603	0.0839944	0.183449	0.186217	0.159006	0.249752	0.321277	0.332153	0.361537	0.422553	0.442071
165	0.379859	0.313459	0.194355	0.192021	0.183952	0.16636	0.160776	0.151312	0.149811	0.147281	0.0893362	0.137183	0.12411	NaN	0.0995623	0.0998111	0.0910449	0.0927866	0.0884431	0.0705973	0.0807515	NaN	NaN	0.0720301	0.0715429	0.076928	0.0741338	0.0854759	0.0872936	0.0900845	0.0999192	NaN	0.0772418	0.0902842	0.10915	0.118028	0.128477	0.142356	0.139652	0.0775842	0.181181	0.182151	0.153645	0.2432	0.329538	0.341026	0.352	0.427954	0.4663
170	0.388638	0.316937	0.196478	0.196124	0.185483	0.166581	0.163899	0.153745	0.151237	0.14698	0.0862292	0.13753	0.126955	NaN	0.10131	0.101538	0.0929458	0.0924159	0.0884189	NaN	0.0838191	NaN	NaN	0.0738814	0.0704901	0.0760092	0.0718461	0.085431	0.0878429	0.0913961	0.0995921	NaN	0.0740313	0.0863869	0.109141	0.122216	0.131306	0.147844	0.136311	0.0752421	0.177681	0.176595	0.150779	0.238064	0.339763	0.344713	0.343705	0.429835	0.47179
175	0.389966	0.318871	0.198557	0.198243	0.187743	0.165567	0.16528	0.154589	0.151478	0.146432	0.0854578	0.139323	0.127427	NaN	0.101585	0.101912	0.0932662	0.0921098	0.0883991	NaN	0.0846095	NaN	NaN	0.0741541	0.0699327	0.0758311	0.0713115	0.08548	0.0872916	0.0904896	0.099556	NaN	0.0708475	0.085651	0.10895	0.123296	0.13349	0.149409	0.135467	0.0716657	0.176947	0.175111	0.150239	0.237142	0.342379	0.349951	0.341439	0.430273	0.478602
180	0.390204	0.31909	0.198772	0.198479	0.188013	0.165416	0.165449	0.154625	0.151563	0.146388	0.0853897	0.139542	0.127505	NaN	0.101482	0.101956	0.0932208	0.0920779	0.0884265	NaN	0.084736	NaN	NaN	0.074271	0.0699886	0.075796	0.0712816	0.0855808	0.0873507	0.0903499	0.0996486	NaN	0.070469	0.0856274	0.10911	0.123598	0.133788	0.149517	0.135431	0.0712123	0.176999	0.175197	0.150182	0.237155	0.342647	0.35067	0.341177	0.430256	0.479347
Figure 6E
Regression Best Bin (ms)	5	10	15	20	25	30	35	40	45	50	55	60	65	70	75	80	85	90	95	100	105	110	115	120	125	130	135	140	145	150	155	160	165	170	175	180
Number of units with positive regression slope	62	68	11	7	6	4	1	2	2	1	0	1	2	0	0	1	1	2	1	0	2	0	0	1	1	1	2	0	2	5	0	1	2	2	3	21
Number of units with negative regression slope	3	1	3	3	9	5	2	11	3	5	1	2	0	0	1	2	2	0	3	2	1	1	1	0	0	0	1	0	1	0	1	1	2	0	2	21
Figure 6G
Depth Bin Start (um)	200	300	400	500	600	700	800	900	1000	1100	1200	1300	1400	1500	1600	1700	1800	1900	2000	2100
N Fast units	0	0	0	11	11	25	15	10	15	7	5	22	11	10	5	6	2	3	0	0
N Medium units	0	0	0	2	0	6	1	4	7	2	3	6	2	4	3	4	4	0	3	0
N SlowPos units	0	0	0	0	1	0	3	2	3	2	2	2	4	8	6	8	5	1	4	0
N SlowNeg units	0	0	2	0	2	0	1	2	4	2	6	4	3	4	2	6	3	4	0	0
[truncated: 103 more columns]

## Sheet: Fig 9
Figure 9B
Left: Fast & Medium unit decoder, 10 ms bins						Right: Slow unit decoder, 10 ms bins
Spike data	Values are % correct stimulus prediction					Spike data	Values are % correct stimulus prediction
FMS	0.738418	0.0249832	0.203805	0.0327946		FMS	0.193667	0.3271	0.337967	0.141267
SMF	0.000875421	0.81798	0.000639731	0.180505		SMF	0.211533	0.424233	0.1987	0.165533
FFF	0.104916	0.00855219	0.883737	0.00279461		FFF	0.2001	0.1945	0.463133	0.142267
SSS	0.00047138	0.128788	0.00023569	0.870505		SSS	0.175933	0.376233	0.254367	0.193467
predicted stim-->	FMS	SMF	FFF	SSS		predicted stim-->	FMS	SMF	FFF	SSS
Figure 9C
	% correct stimulus prediction by unit
Unit type (PeakBin)	10	20	30	40	50	60	70
5 ms	1	33	22	6	1	2	0
10 ms	0	34	29	6	0	0	0
15-20 ms	1	16	5	1	1	0	0
25-55 ms	0	33	17	1	1	0	0
	Values are number of units within each bin of % correct stimulus prediction
Figure 9D
Left: Fast & Medium unit decoder, 100 ms bins						Right: Slow unit decoder, 100 ms bins
Spike data	Values are % correct stimulus prediction					Spike data	Values are % correct stimulus prediction
FMS	0.0472667	0.433967	0.191533	0.327233		FMS	0.246933	0.271133	0.3672	0.114733
SMF	0.0682667	0.4569	0.172067	0.302767		SMF	0.2128	0.2835	0.35	0.1537
FFF	0.0486667	0.363733	0.5162	0.0714		FFF	0.2245	0.269367	0.449067	0.0570667
SSS	0.0356	0.254533	0.0259333	0.683933		SSS	0.2334	0.372033	0.2441	0.150467
predicted stim-->	FMS	SMF	FFF	SSS		predicted stim-->	FMS	SMF	FFF	SSS
Figure 9E
Left: Decoder trained on rate-normalized spike trains						Right: Decoder based on time-scrambled spike trains
Spike data	Values are % correct stimulus prediction					Spike data	Values are % correct stimulus prediction
FMS	0.7708	0.0277333	0.133167	0.0683		FMS	0.119967	0.310967	0.122167	0.4469
SMF	0.0005	0.710167	0	0.289333		SMF	0.126433	0.336833	0.134833	0.4019
FFF	0.185967	0.0139	0.7815	0.0186333		FFF	0.1314	0.3546	0.2136	0.3004
SSS	0.0001	0.0675667	0	0.932333		SSS	0.1133	0.3227	0.0826333	0.481367
predicted stim-->	FMS	SMF	FFF	SSS		predicted stim-->	FMS	SMF	FFF	SSS
Figure 9F
Choice decoding model using 150-ms spike bin						Choice decoding model using last 100-ms prior to nose poke exit
	Fast-Medium unit model		Slow unit model				Fast-Medium unit model		Slow unit model
Stimulus	mean	sem	mean	sem		Stimulus	mean	sem	mean	sem
FMS	0.51145	0.00427287	0.6718	0.0101923		FMS	0.500717	0.000166254	0.7143	0.0102596
SMF	0.50125	0.000431877	0.563367	0.00821369		SMF	0.50435	0.0026996	0.591267	0.0099536
FFF	0.51365	0.00255442	0.688983	0.0127625		FFF	0.50265	0.000608163	0.74095	0.0107704
SSS	0.503183	0.00126067	0.653267	0.0136356		SSS	0.504883	0.00251329	0.722067	0.0143416
	numbers are percent correct choice						numbers are percent correct choice
Figure 9G
Slow Positive Units		Slow Negative Units
Choice prediction	Depth (um)	Choice prediction	Depth (um)
0.645357	1320	0.5	1000
0.5	1605.33	0.5	875
0.5	1032	0.5	1320
0.5	1800	0.5	1032
0.5	1800	0.5	1320
0.66375	1512	0.504444	1200
0.720833	1512	0.5	1200
0.563333	1512	0.585476	1400
0.502321	1512	0.5125	1200
0.5	1560	0.503036	1088.18
0.501667	1560	0.525	1775.45
0.5	1560	0.483333	1775.45
0.5	1775.45	0.5	1200
0.587282	1400	0.5	1440
0.470417	1400	0.5	1440
0.579199	1400	0.510985	1320
0.5	1440	0.5	480
0.498909	2040	0.5	480
0.5	2040	0.526064	1890
0.5	1890	0.5	625
0.5	1890	0.523571	1512
0.5	1080	0.569544	1080
0.51829	1720	0.5	1720
0.636667	1680	0.574524	1680
0.572103	1176	0.5	1775.45
0.643512	1176	0.5	1775.45
0.5	952	0.433333	1775.45
0.5	1560	0.5	1960
0.513393	1890	0.5	1960
0.566758	1376	0.482679	1176
0.5	1660.91	0.590952	1560
0.5	1064	0.5	952
0.5	840	0.5	1560
0.5	840	0.502381	1660.91
0.593135	1250	0.596508	1500
0.5	840	0.5	917.333
0.607947	1720	0.5	1146.67
0.5	2052	0.5	1920
0.5	2052	0.5	1920
0.5	1720	0.5	616
0.5	1720	0.5	1261.33
0.690023	1720	0.5	1288
0.522024	1736	0.599286	1848
0.5	1736	0.483333	1848
0.499583	1624
0.58504	1624
0.5	1624
0.502576	1920
0.5	1261.33
0.5	600
0.565947	973.636
