# Supplementary material for: Short Time-Scale Sensory Coding in S1 during Discrimination of Whisker Vibrotactile Sequences
Source: PLoS Biol. 2016 Aug 30;14(8):e1002549. doi: 10.1371/journal.pbio.1002549 (PMC5004814; doi:10.1371/journal.pbio.1002549)
Supplement: S2 Data — (XLSX) [file pbio.1002549.s002.xlsx]

## Sheet: Fig S1
Figure S1
Time (sec, zero is arbitrary)	FFF position (mm)	FMS position (mm)	SMF position (mm)	SSS position (mm)	FFF speed (mm/s)	FMS speed (mm/s)	SMF speed (mm/s)	SSS speed (mm/s)
0.01	-0.100768	-0.144776	-0.127357	-0.171195	6.6	4.95	6.9	4.4
0.01025	-0.103518	-0.146751	-0.129832	-0.17192	10.95	7.9	8.4	2.45
0.0105	-0.106243	-0.148726	-0.131557	-0.17242	7.9	8.4	5.9	1
0.01075	-0.107468	-0.150951	-0.132782	-0.17242	6.3	8.4	5.95	0.5
0.011	-0.109393	-0.152926	-0.134532	-0.17217	0.55	3.45	4.5	1.95
0.01125	-0.107743	-0.152676	-0.135032	-0.171445	10.7	4.95	0.05	4.4
0.0115	-0.104043	-0.150451	-0.134557	-0.16997	11.8	5.95	0.45	5.4
0.01175	-0.101843	-0.149701	-0.134807	-0.168745	8.25	1	1	4.9
0.012	-0.0999182	-0.149951	-0.134057	-0.16752	4.15	1.5	4.5	4.45
0.01225	-0.0997682	-0.150451	-0.132557	-0.16652	1.4	0.5	5.5	4
0.0125	-0.0992182	-0.150201	-0.131307	-0.16552	2.45	4.45	4	4
0.01275	-0.0985432	-0.148226	-0.130557	-0.16452	6.85	9.9	3	3.5
0.013	-0.0957932	-0.145251	-0.129807	-0.16377	9.05	11.85	2.95	2.5
0.01325	-0.0940182	-0.142301	-0.129082	-0.16327	2.15	6.9	1.45	0.5
0.0135	-0.0947182	-0.141801	-0.129082	-0.16352	5.8	1.45	1.5	2
0.01375	-0.0969182	-0.141576	-0.129832	-0.16427	11.55	1.9	5.95	4.95
0.014	-0.100493	-0.140851	-0.132057	-0.165995	12.65	1	11.35	7.9
0.01425	-0.103243	-0.141076	-0.135507	-0.16822	9.9	0.05	11.35	8.9
0.0145	-0.105443	-0.140826	-0.137732	-0.170445	6.85	1	5.45	8.4
0.01475	-0.106668	-0.140576	-0.138232	-0.17242	6.55	1	0.5	5.95
0.015	-0.108718	-0.140326	-0.137982	-0.17342	7.65	1	2	2
0.01525	-0.110493	-0.141076	-0.137232	-0.17342	6.25	4	1	0.5
0.0155	-0.111843	-0.142326	-0.137482	-0.17317	4.9	7.4	3.45	2
0.01575	-0.112943	-0.144776	-0.138957	-0.17242	0.3	6.85	1.95	4.45
0.016	-0.111993	-0.145751	-0.138457	-0.170945	5.75	0.95	4.45	5.9
0.01625	-0.110068	-0.145251	-0.136732	-0.16947	8.75	2.5	7.4	7.4
0.0165	-0.107618	-0.144501	-0.134757	-0.167245	9.85	2.95	9.9	8.9
0.01675	-0.105143	-0.143776	-0.131782	-0.16502	7.15	1.05	8.9	5.95
0.017	-0.104043	-0.145026	-0.130307	-0.16427	0.85	6.95	0.5	0.5
0.01725	-0.105568	-0.147251	-0.132032	-0.16477	6.35	8.4	5.95	3.5
0.0175	-0.107218	-0.149226	-0.133282	-0.16602	7.4	6.9	5.95	9.45
0.01775	-0.109268	-0.150701	-0.135007	-0.169495	9.3	8.35	9.9	13.85
0.018	-0.111868	-0.153401	-0.138232	-0.172945	7.65	9.35	7.95	12.3
0.01825	-0.113093	-0.155376	-0.138982	-0.175645	8.45	8.4	6.4	12.8
0.0185	-0.116093	-0.157601	-0.141432	-0.179345	12.35	9.9	12.8	12.3
0.01875	-0.119268	-0.160326	-0.145382	-0.181795	8.25	6.45	11.35	7.4
0.019	-0.120218	-0.160826	-0.147107	-0.183045	1.05	0.45	5.4	4.5
0.01925	-0.119793	-0.160101	-0.148082	-0.184045	7.95	6.4	0.5	1
0.0195	-0.116243	-0.157626	-0.147357	-0.183545	20.3	15.35	10.3	7.9
0.01975	-0.109643	-0.152426	-0.142932	-0.180095	25.55	22.25	19.7	13.85
0.02	-0.103468	-0.146501	-0.137507	-0.17662	19.45	20.75	16.25	14.85
0.02025	-0.0999182	-0.142051	-0.134807	-0.17267	11.5	15.3	10.35	14.8
0.0205	-0.0977182	-0.138851	-0.132332	-0.16922	6.6	11.35	9.4	10.85
0.02075	-0.0966182	-0.136376	-0.130107	-0.167245	2.2	6.95	5.95	7.4
0.021	-0.0966182	-0.135376	-0.129357	-0.16552	1.4	3.5	6.45	4.95
0.02125	-0.0959182	-0.134626	-0.126882	-0.16477	1.15	3	10.4	2.5
0.0215	-0.0960432	-0.133876	-0.124157	-0.16427	3.3	1.5	7.45	0.5
0.02175	-0.0975682	-0.135376	-0.123157	-0.16452	6.9	9.95	1	0.5
0.022	-0.0994932	-0.138851	-0.123657	-0.16452	3.6	12.9	0	1
0.02225	-0.0993682	-0.141826	-0.123157	-0.16502	1.9	11.9	0.5	1.5
0.0225	-0.0985432	-0.144801	-0.123407	-0.16527	3.3	10.4	1	0.5
0.02275	-0.0977182	-0.147026	-0.123657	-0.16527	3.85	5.9	1	1.5
0.023	-0.0966182	-0.147751	-0.122907	-0.16602	4.44089e-13	3.4	1	3.95
0.02325	-0.0977182	-0.148726	-0.124157	-0.167245	4.7	2.9	5.45	2.95
0.0235	-0.0989682	-0.149201	-0.125632	-0.167495	5.25	1.9	5.9	1.5
0.02375	-0.100343	-0.149676	-0.127107	-0.167995	2.2	2	3.45	1
0.024	-0.100068	-0.148201	-0.127357	-0.167995	2.5	7.4	1	2.45
0.02425	-0.0990932	-0.145976	-0.126607	-0.16677	3.6	7.4	3.45	2.95
0.0245	-0.0982682	-0.144501	-0.125632	-0.16652	1.4	4.4	1.45	0.95
0.02475	-0.0983932	-0.143776	-0.125882	-0.167245	1.65	2	2.45	2.45
0.025	-0.0990932	-0.145501	-0.126857	-0.167745	0.25	8.9	3.45	1
0.02525	-0.0982682	-0.148226	-0.127607	-0.167745	3.85	11.4	2.5	1.95
0.0255	-0.0971682	-0.151201	-0.128107	-0.16872	4.1	11.35	1.5	3.45
0.02575	-0.0962182	-0.153901	-0.128357	-0.16947	2.75	7.9	2	4.95
0.026	-0.0957932	-0.155151	-0.129107	-0.171195	2.45	4.95	4.45	7.9
0.02625	-0.0974432	-0.156376	-0.130582	-0.17342	4.4	2.45	2.95	6.45
0.0265	-0.0979932	-0.156376	-0.130582	-0.17442	3.3	4.45	4.45	1
0.02675	-0.0957932	-0.154151	-0.128357	-0.17392	8.5	10.4	8.9	2.5
0.027	-0.0937432	-0.151176	-0.126132	-0.17317	8.75	15.3	10.4	4.95
0.02725	-0.0914182	-0.146501	-0.123157	-0.171445	7.65	16.75	9.4	6.4
0.0275	-0.0899182	-0.142801	-0.121432	-0.16997	3.25	12.8	5.4	4.4
0.02775	-0.0897932	-0.140101	-0.120457	-0.169245	1.1	5.9	4.4	3.4
0.028	-0.0904682	-0.139851	-0.119232	-0.16827	1.65	0.45	3.9	2.45
0.02825	-0.0906182	-0.140326	-0.118507	-0.16802	3	1.05	1.95	1
0.0285	-0.0919682	-0.139326	-0.118257	-0.16777	5.15	2.5	0.5	1.5
0.02875	-0.0931932	-0.139076	-0.118757	-0.16727	3.3	3.45	1	2
0.029	-0.0936182	-0.137601	-0.118757	-0.16677	3	3.4	2.45	1
0.02925	-0.0946932	-0.137376	-0.119982	-0.16677	5.2	2	6.9	1.45
0.0295	-0.0962182	-0.138601	-0.122207	-0.167495	5.25	4.9	9.85	2.9
0.02975	-0.0973182	-0.139826	-0.124907	-0.16822	4.1	4.4	10.8	2.95
0.03	-0.0982682	-0.140801	-0.127607	-0.16897	6.05	3.9	10.35	2.5
0.03025	-0.100343	-0.141776	-0.130082	-0.16947	3.85	4.95	7.4	0.55
0.0305	-0.100193	-0.143276	-0.131307	-0.169245	1.35	6.95	2.95	0.55
0.03075	-0.101018	-0.145251	-0.131557	-0.169745	5.25	10.4	4	2.45
0.031	-0.102818	-0.148476	-0.133307	-0.17047	6.05	12.85	3.5	3.4
0.03125	-0.104043	-0.151676	-0.133307	-0.171445	5.5	11.8	1.5	1.95
0.0315	-0.105568	-0.154376	-0.132557	-0.171445	6.05	8.85	3	0.95
0.03175	-0.107068	-0.156101	-0.131807	-0.17097	3.8	3.95	4	2.4
0.032	-0.107468	-0.156351	-0.130557	-0.170245	3.6	2.95	4.5	2.95
0.03225	-0.105268	-0.154626	-0.129557	-0.169495	4.95	5.4	0	0.45
0.0325	-0.104993	-0.153651	-0.130557	-0.17047	1.1	1.95	5.95	5.4
0.03275	-0.105818	-0.153651	-0.132532	-0.172195	3.05	1	4.95	6.4
0.033	-0.106518	-0.153151	-0.133032	-0.17367	6.35	1.5	4.45	5.95
0.03325	-0.108993	-0.152901	-0.134757	-0.17517	6.85	3.45	3.45	5
0.0335	-0.109943	-0.151426	-0.134757	-0.17617	2.2	8.85	2.45	2.5
0.03375	-0.107893	-0.148476	-0.133532	-0.17642	7.4	9.85	3.45	1.5
0.034	-0.106243	-0.146501	-0.133032	-0.17692	7.15	4.4	4.9	1
0.03425	-0.104318	-0.146276	-0.131082	-0.17692	9.05	3.45	8.85	1.5
0.0345	-0.101718	-0.144776	-0.128607	-0.17617	7.7	5	6.45	4.5
0.03475	-0.100468	-0.143776	-0.127857	-0.17467	2.8	2	1	5.5
0.035	-0.100318	-0.143776	-0.128107	-0.17342	0.3	0	2.45	6
0.03525	-0.100318	-0.143776	-0.129082	-0.17167	4.4	3.95	8.35	5.5
0.0355	-0.102518	-0.145751	-0.132282	-0.17067	9.65	9.9	9.85	3.45
0.03575	-0.105143	-0.148726	-0.134007	-0.169945	7.75	10.4	5.9	3.4
0.036	-0.106393	-0.150951	-0.135232	-0.16897	8.8	8.85	7.4	1.45
0.03625	-0.109543	-0.153151	-0.137707	-0.16922	9.85	10.35	7.45	0.45
0.0365	-0.111318	-0.156126	-0.138957	-0.168745	6.25	9.9	3.5	0.5
0.03675	-0.112668	-0.158101	-0.139457	-0.16897	2.7	3.95	0.5	0.45
0.037	-0.112668	-0.158101	-0.139207	-0.16897	7.1	3.45	5.95	1.45
0.03725	-0.109118	-0.156376	-0.136482	-0.168245	15.05	12.35	12.85	2.45
0.0375	-0.105143	-0.151926	-0.132782	-0.167745	12.6	17.3	11.35	0.5
0.03775	-0.102818	-0.147726	-0.130807	-0.167995	5.5	14.35	6.9	1.45
0.038	-0.102393	-0.144751	-0.129332	-0.16847	0.85	11.85	4.9	2.4
0.03825	-0.102393	-0.141801	-0.128357	-0.169195	1.65	9.85	2.45	3.9
0.0385	-0.103218	-0.139826	-0.128107	-0.17042	1.1	7.4	1	2.95
0.03875	-0.102943	-0.138101	-0.127857	-0.17067	0.55	3.95	1	1
0.039	-0.102943	-0.137851	-0.127607	-0.17092	2.75	1.45	0.45	2
0.03925	-0.104318	-0.138826	-0.128082	-0.17167	6.85	7.4	3.9	2.5
0.0395	-0.106368	-0.141551	-0.129557	-0.17217	3.55	6.95	2	0.5
0.03975	-0.106093	-0.142301	-0.129082	-0.17192	1.1	4	0.95	1
0.04	-0.105818	-0.143551	-0.129082	-0.17167	4.44089e-13	5.5	1	1.5
0.04025	-0.106093	-0.145051	-0.129582	-0.17117	0.8	3	4.44089e-13	2
0.0405	-0.105418	-0.145051	-0.129082	-0.17067	2.15	0	3	1
0.04075	-0.105018	-0.145051	-0.128082	-0.17067	3.8	2.95	4.45	0
0.041	-0.103518	-0.143576	-0.126857	-0.17067	5.2	4.95	3.45	0.5
0.04125	-0.102418	-0.142576	-0.126357	-0.17042	8	5.45	3.95	1
0.0415	-0.0995182	-0.140851	-0.124882	-0.17017	4.15	1	2.5	2.95
0.04175	-0.100343	-0.143076	-0.127607	-0.171895	5.2	8.85	10.9	7.9
0.042	-0.102118	-0.145276	-0.130332	-0.17412	2.7	6.4	6.95	7.45
0.04225	-0.101693	-0.146276	-0.131082	-0.17562	1.65	6.4	5.95	6.95
0.0425	-0.102943	-0.148476	-0.133307	-0.177595	2.75	7.85	6.4	5.45
0.04275	-0.103068	-0.150201	-0.134282	-0.178345	0.25	6.45	3.9	3
0.043	-0.103068	-0.151701	-0.135257	-0.179095	2.2	6.45	4.9	5.45
0.04325	-0.104168	-0.153426	-0.136732	-0.18107	4.4	4.45	5.4	6.95
0.0435	-0.105268	-0.153926	-0.137957	-0.18257	0.55	2.95	2	1.05
0.04375	-0.103893	-0.151951	-0.135732	-0.181595	7.15	8.4	10.35	5.4
0.044	-0.101693	-0.149726	-0.132782	-0.17987	9.05	10.4	11.3	6.9
0.04425	-0.0993682	-0.146751	-0.130082	-0.178145	9.05	9.9	11.8	7.9
0.0445	-0.0971682	-0.144776	-0.126882	-0.17592	5.2	5.95	8.85	4.95
0.04475	-0.0967682	-0.143776	-0.125657	-0.17567	0.5	3	5.45	1.5
0.045	-0.0969182	-0.143276	-0.124157	-0.17517	0.8	2.45	7.95	4
0.04525	-0.0963682	-0.142551	-0.121682	-0.17367	1.9	1.5	6.45	4.5
0.0455	-0.0978682	-0.144026	-0.120932	-0.17292	4.65	4.95	3	3.5
0.04575	-0.0986932	-0.145026	-0.120182	-0.17192	1.65	2.5	2.45	3
0.046	-0.0986932	-0.145276	-0.119707	-0.17142	1.35	3.95	0.45	1
0.04625	-0.0993682	-0.147001	-0.119957	-0.17142	1.95	3.45	0.45	1
0.0465	-0.0977182	-0.147001	-0.119482	-0.17092	8.5	2	2.4	2.95
0.04675	-0.0951182	-0.146001	-0.118757	-0.169945	9.3	1.5	1	3.9
0.047	-0.0930682	-0.146251	-0.118982	-0.16897	7.9	0.5	1.9	4.4
0.04725	-0.0911682	-0.145751	-0.119707	-0.167745	9.8	4.45	0.55	5.9
0.0475	-0.0881682	-0.144026	-0.118707	-0.16602	9.05	3.95	2	4.45
0.04775	-0.0866432	-0.143776	-0.118707	-0.16552	3.9	0	1.45	3
0.048	-0.0862182	-0.144026	-0.117982	-0.16452	1.7	1.5	1.9	4
0.04825	-0.0857932	-0.144526	-0.117757	-0.16352	4.35	4.45	4	1.5
0.0485	-0.0883932	-0.146251	-0.119982	-0.16377	11.25	7.9	7.4	1
0.04875	-0.0914182	-0.148476	-0.121457	-0.16402	13.2	7.4	7.9	3.5
0.049	-0.0949932	-0.149951	-0.123932	-0.16552	15.65	8.35	11.35	7.45
0.04925	-0.0992432	-0.152651	-0.127132	-0.167745	12.9	7.9	10.85	9.4
0.0495	-0.101443	-0.153901	-0.129357	-0.17022	7.4	3	8.4	8.4
0.04975	-0.102943	-0.154151	-0.131332	-0.171945	2.45	1	8.85	5.9
0.05	-0.102668	-0.153401	-0.133782	-0.17317	1.35	4.95	5.4	3.95
0.05025	-0.102268	-0.151676	-0.134032	-0.17392	0.25	4.95	4.44089e-13	2.5
0.0505	-0.102543	-0.150926	-0.133782	-0.17442	3.3	2.5	1.45	3.95
0.05075	-0.103918	-0.150426	-0.134757	-0.175895	4.65	1	0.5	3.95
0.051	-0.104868	-0.150426	-0.133532	-0.176395	3	0.5	5.9	2
0.05125	-0.105418	-0.150176	-0.131807	-0.176895	1.35	1.5	6.9	1
0.0515	-0.105543	-0.151176	-0.130082	-0.176895	0.55	4.5	7.35	0.95
0.05175	-0.105143	-0.152426	-0.128132	-0.17642	1.7	7.95	6.35	0.5
0.052	-0.106393	-0.155151	-0.126907	-0.177145	6.05	11.9	1	1.95
0.05225	-0.108168	-0.158376	-0.127632	-0.177395	4.4	9.9	1.45	4.44089e-13
0.0525	-0.108593	-0.160101	-0.127632	-0.177145	4.44089e-13	6.4	0	2.5
0.05275	-0.108168	-0.161576	-0.127632	-0.176145	3.9	1.95	0.5	5.45
0.053	-0.106643	-0.161076	-0.127882	-0.17442	9.35	4.95	0.95	7.4
0.05325	-0.103493	-0.159101	-0.127157	-0.172445	5.2	6.9	1	5.95
0.0535	-0.104043	-0.157626	-0.128382	-0.171445	3.05	7.9	3.4	4.45
0.05375	-0.105018	-0.155151	-0.128857	-0.17022	5.25	8.9	0.45	5.9
0.054	-0.106668	-0.153176	-0.128607	-0.168495	6.85	8.4	2	4.95
0.05425	-0.108443	-0.150951	-0.127857	-0.167745	4.9	8.9	2.5	4.45
0.0545	-0.109118	-0.148726	-0.127357	-0.16627	1.05	7.9	3.95	5.95
0.05475	-0.108968	-0.147001	-0.125882	-0.16477	1.65	6.4	4.45	4
0.055	-0.108293	-0.145526	-0.125132	-0.16427	0.5	3.45	2.5	2.5
0.05525	-0.108718	-0.145276	-0.124632	-0.16352	0.8	1	3.45	3.5
0.0555	-0.107893	-0.145026	-0.123407	-0.16252	1.9	1.45	2.45	1
0.05575	-0.107768	-0.146001	-0.123407	-0.16302	3.3	0.95	0	2
0.056	-0.106243	-0.145501	-0.123407	-0.16352	5.55	1.45	3.45	4
0.05625	-0.104993	-0.146726	-0.125132	-0.16502	4.4	4.4	4.95	6.5
0.0565	-0.104043	-0.147701	-0.125882	-0.16677	3.85	1.5	3	6
0.05675	-0.103068	-0.147476	-0.126632	-0.16802	1.9	3	5.45	7.45
0.057	-0.104993	-0.149201	-0.128607	-0.170495	5.8	2.5	5.45	9.35
0.05725	-0.105968	-0.148726	-0.129357	-0.172695	0.55	3.4	1.5	7.85
0.0575	-0.104718	-0.147501	-0.129357	-0.17442	4.15	4.95	4.44089e-13	5.9
0.05775	-0.103893	-0.146251	-0.129357	-0.175645	3.55	2.5	0.5	2.95
0.058	-0.102943	-0.146251	-0.129107	-0.175895	4.95	2	2.5	1.95
0.05825	-0.101418	-0.145251	-0.128107	-0.17467	3.6	3.5	3	2.95
0.0585	-0.101143	-0.144501	-0.127607	-0.17442	1.9	0.5	2	1
0.05875	-0.100468	-0.145001	-0.127107	-0.17417	4.65	0.5	5.45	3
0.059	-0.0988182	-0.144751	-0.124882	-0.17292	1.9	4.95	5.4	4
0.05925	-0.0995182	-0.147476	-0.124407	-0.17217	4.7	10.4	0.45	2
0.0595	-0.101168	-0.149951	-0.124657	-0.17192	9.35	11.35	1.5	0.5
0.05975	-0.104193	-0.153151	-0.125157	-0.17192	12.1	10.85	3	0.5
0.06	-0.107218	-0.155376	-0.126157	-0.17217	10.4	5.9	1	1.5
0.06025	-0.109393	-0.156101	-0.125657	-0.17267	9.85	4.9	0	1
0.0605	-0.112143	-0.157826	-0.126157	-0.17267	9.05	2.5	1.45	1.95
0.06075	-0.113918	-0.157351	-0.126382	-0.171695	3.25	3.9	0.95	4.9
0.061	-0.113768	-0.155876	-0.126632	-0.17022	2.45	7.4	2.95	4.45
0.06125	-0.112693	-0.153651	-0.127857	-0.16947	6.25	9.85	1.95	4.45
0.0615	-0.110643	-0.150951	-0.127607	-0.167995	11.5	11.85	0.95	3.95
0.06175	-0.106943	-0.147726	-0.127382	-0.167495	10.95	11.9	0.05	4.44089e-13
0.062	-0.105168	-0.145001	-0.127632	-0.167995	4.1	7.9	3.5	1.5
0.06225	-0.104893	-0.143776	-0.129132	-0.168245	0.3	3.95	6.45	2.45
0.0625	-0.105018	-0.143026	-0.130857	-0.16922	3	0	6.4	6.4
0.06275	-0.106393	-0.143776	-0.132332	-0.171445	7.4	5.95	5.9	9.35
0.063	-0.108718	-0.146001	-0.133807	-0.173895	5.45	4.95	0.45	7.4
0.06325	-0.109118	-0.146251	-0.132557	-0.175145	2.45	1.5	4	5
0.0635	-0.109943	-0.146751	-0.131807	-0.176395	6	2.95	0	3
0.06375	-0.112118	-0.147726	-0.132557	-0.176645	5.7	2.95	1.5	1.45
0.064	-0.112793	-0.148226	-0.132557	-0.17567	1.65	3.45	1.45	2.95
0.06425	-0.112943	-0.149451	-0.131832	-0.17517	1.9	4.4	2.9	3.5
0.0645	-0.111843	-0.150426	-0.131107	-0.17392	7.1	2.45	4.95	6.45
0.06475	-0.109393	-0.150676	-0.129357	-0.171945	9.25	4.44089e-13	5	8.4
0.065	-0.107218	-0.150426	-0.128607	-0.16972	4.65	3.95	0.45	7.9
0.06525	-0.107068	-0.152651	-0.129582	-0.167995	1.35	7.9	4.4	4.9
0.0655	-0.107893	-0.154376	-0.130807	-0.16727	2.45	5.95	3.45	3.45
0.06575	-0.108293	-0.155626	-0.131307	-0.16627	0.85	1.5	0.5	2.5
0.066	-0.107468	-0.155126	-0.131057	-0.16602	4.95	6.4	0.5	2
0.06625	-0.105818	-0.152426	-0.131057	-0.16527	6.3	10.8	1.5	3
0.0665	-0.104318	-0.149726	-0.130307	-0.16452	4.9	10.35	1.5	1
0.06675	-0.103368	-0.147251	-0.130307	-0.16477	3.55	9.35	0.5	2
0.067	-0.102543	-0.145051	-0.130057	-0.16552	2.2	8.35	0	2
0.06725	-0.102268	-0.143076	-0.130307	-0.16577	0.55	4.45	3.45	0
0.0675	-0.102818	-0.142826	-0.131782	-0.16552	3	0	7.4	1
0.06775	-0.103768	-0.143076	-0.134007	-0.16627	7.65	6.9	11.4	4.45
0.068	-0.106643	-0.146276	-0.137482	-0.167745	10.45	13.3	13.35	7.4
0.06825	-0.108993	-0.149726	-0.140682	-0.16997	4.7	8.85	9.9	7.9
0.0685	-0.108993	-0.150701	-0.142432	-0.171695	0.85	5.4	7.45	4.9
0.06875	-0.109418	-0.152426	-0.144407	-0.17242	0.8	3.45	5.4	0.95
0.069	-0.108593	-0.152426	-0.145132	-0.17217	5.8	2	0	0.5
0.06925	-0.106518	-0.151426	-0.144407	-0.17217	9.4	3.95	3.45	0
0.0695	-0.103893	-0.150451	-0.143407	-0.17217	15.15	5.9	10.4	1.95
0.06975	-0.0989432	-0.148476	-0.139207	-0.171195	18.4	7.9	16.8	3.9
0.07	-0.0946932	-0.146501	-0.135007	-0.17022	14.5	6.4	15.8	3.9
0.07025	-0.0916932	-0.145276	-0.131307	-0.169245	8.7	1.95	13.8	2.9
0.0705	-0.0903432	-0.145526	-0.128107	-0.16877	1.6	1.95	10.85	0
0.07075	-0.0908932	-0.146251	-0.125882	-0.169245	3	5.4	7.9	2.4
0.071	-0.0918432	-0.148226	-0.124157	-0.16997	3.8	6.9	5.95	1.9
0.07125	-0.0927932	-0.149701	-0.122907	-0.170195	6.55	6.4	4	2.4
0.0715	-0.0951182	-0.151426	-0.122157	-0.17117	8.2	5.95	0.5	3.45
0.07175	-0.0968932	-0.152676	-0.122657	-0.17192	4.1	2.5	2.5	3
0.072	-0.0971682	-0.152676	-0.123407	-0.17267	2.75	2	4.95	3
0.07225	-0.0982682	-0.153676	-0.125132	-0.17342	0.55	0	6.9	1
0.0725	-0.0974432	-0.152676	-0.126857	-0.17317	6.85	5.95	5.9	3.45
0.07275	-0.0948432	-0.150701	-0.128082	-0.171695	10.4	10.85	3.95	6.9
0.073	-0.0922432	-0.147251	-0.128832	-0.16972	15.35	20.25	0.95	10.35
0.07325	-0.0871682	-0.140576	-0.127607	-0.16652	26.05	30.1	6.9	15.3
0.0735	-0.0792182	-0.132201	-0.125382	-0.16207	31.55	38	9.85	16.8
0.07375	-0.0713932	-0.121576	-0.122682	-0.15812	38.7	49.4	13.8	18.75
0.074	-0.0598682	-0.107501	-0.118482	-0.152695	52.4	62.7	20.25	22.7
0.07425	-0.0451932	-0.0902265	-0.112557	-0.14677	62.85	75.05	25.15	25.15
0.0745	-0.0284432	-0.0699765	-0.105907	-0.14012	75.45	90.35	29.6	33.05
0.07475	-0.00746817	-0.0450515	-0.0977573	-0.130245	91.05	105.15	34.1	42.5
0.075	0.0170818	-0.0174015	-0.0888573	-0.11887	105.05	117	36.55	46.95
0.07525	0.0450568	0.0134485	-0.0794823	-0.10677	119.85	130.85	41.95	51.85
0.0755	0.0770068	0.0480235	-0.0678823	-0.0929452	137.4	143.2	50.85	58.75
0.07575	0.113757	0.0850485	-0.0540573	-0.0773952	151.95	155.05	59.75	66.15
0.076	0.152982	0.125549	-0.0380073	-0.0598702	164.35	167.9	69.15	75.05
0.07625	0.195932	0.168999	-0.0194823	-0.0398702	176.15	179.2	80.5	83.95
0.0765	0.241057	0.215149	0.0022427	-0.0178952	184.65	189.1	93.8	86.45
0.07675	0.288257	0.263549	0.0274177	0.00335484	191.2	196.5	105.65	87.4
0.077	0.336657	0.313399	0.0550677	0.0258048	193.9	197.5	111.1	91.3
0.07725	0.385207	0.362299	0.0829677	0.0490048	197.5	196.05	111.1	94.8
0.0775	0.435407	0.411424	0.110618	0.0732048	203.8	199.45	109.15	98.75
0.07775	0.487107	0.462024	0.137543	0.0983798	210.4	200.45	108.15	102.2
0.078	0.540607	0.511649	0.164693	0.124305	216.45	201.95	108.6	107.15
0.07825	0.595332	0.562999	0.191843	0.151955	219.45	205.4	105.65	108.1
0.0785	0.650332	0.614349	0.217518	0.178355	216.95	201.95	98.75	104.15
0.07875	0.703807	0.663974	0.241218	0.20403	211.45	197.5	92.35	103.2
0.079	0.756057	0.713099	0.263693	0.229955	206.25	192.55	92.85	102.25
0.07925	0.806932	0.760249	0.287643	0.255155	196.65	183.7	97.8	100.3
0.0795	0.854382	0.804949	0.312593	0.280105	179.4	170.9	104.7	103.7
0.07975	0.896632	0.845699	0.339993	0.307005	157.75	156.05	110.6	104.15
0.08	0.933257	0.882974	0.367893	0.33218	133.05	138.25	109.6	95.25
0.08025	0.963157	0.914824	0.394793	0.35463	108.6	116	108.6	90.8
0.0805	0.987557	0.940974	0.422193	0.37758	87.5	94.25	106.15	90.85
0.08075	1.00691	0.961949	0.447868	0.400055	69.7	73.1	101.7	88.9
0.081	1.02241	0.977524	0.473043	0.42203	52.4	53.85	97.75	91.35
0.08125	1.03311	0.988874	0.496743	0.44573	35.15	38.5	93.8	94.8
0.0815	1.03998	0.996774	0.519943	0.46943	22.5	25.15	89.35	90.85
0.08175	1.04436	1.00145	0.541418	0.491155	11.75	10.8	83.9	89.4
0.082	1.04586	1.00217	0.561893	0.51413	4.1	2.5	83.45	95.85
0.08225	1.04641	1.0002	0.583143	0.53908	2.5	15.3	86.95	100.3
0.0825	1.04461	0.994524	0.605368	0.56428	11.55	29.1	93.35	102.75
0.08275	1.04063	0.985649	0.629818	0.590455	22.2	40.45	97.8	102.7
0.083	1.03351	0.974299	0.654268	0.61563	34.3	52.3	96.75	94.3
0.08325	1.02348	0.959499	0.678193	0.637605	48.55	65.65	95.25	88.85
0.0835	1.00923	0.941474	0.701893	0.660055	65	81	93.8	89.3
0.08375	0.990982	0.918999	0.725093	0.682255	83.15	98.75	92.3	86.35
0.084	0.967657	0.892099	0.748043	0.70323	105.05	117.5	90.85	80.45
0.08425	0.938457	0.860249	0.770518	0.72248	128.1	136.75	82.45	70.6
0.0845	0.903607	0.823724	0.789268	0.73853	148.7	153	68.6	60.25
0.08475	0.864107	0.783749	0.804818	0.752605	165.4	165.4	59.75	54.8
0.085	0.820907	0.741024	0.819143	0.76593	179.15	173.85	55.3	55.75
0.08525	0.774532	0.696824	0.832468	0.78048	187.1	179.75	51.85	56.25
0.0855	0.727357	0.651149	0.845068	0.794055	190.9	183.2	46.45	50.85
0.08575	0.679082	0.605224	0.855693	0.805905	191.75	183.65	39.55	45.45
0.086	0.631482	0.559324	0.864843	0.81678	187.35	183.15	33.6	39.55
0.08625	0.585407	0.513649	0.872493	0.82568	179.1	177.25	29.15	35.6
0.0865	0.541932	0.470699	0.879418	0.83458	169.75	167.4	30.6	35.1
0.08675	0.500532	0.429949	0.887793	0.84323	162.05	160.05	31.55	31.6
0.087	0.460907	0.390674	0.895193	0.85038	157.15	153.1	27.15	24.15
0.08725	0.421957	0.353399	0.901368	0.855305	155.55	147.65	21.7	14.75
0.0875	0.383132	0.316849	0.906043	0.857755	153.1	144.65	17.25	8.35
0.08775	0.345407	0.281074	0.909993	0.85948	147.3	137.7	13.8	5.45
0.088	0.309482	0.247999	0.912943	0.86048	140.95	129.85	9.85	4
0.08825	0.274932	0.216149	0.914918	0.86148	135.75	127.35	7.9	4
0.0885	0.241607	0.184324	0.916893	0.86248	132.75	128.35	4.45	2.5
0.08875	0.208557	0.151974	0.917143	0.86273	131.15	131.85	8.88178e-13	0.5
0.089	0.176032	0.118399	0.916893	0.86273	124.85	131.8	5.4	2.5
0.08925	0.146132	0.0860735	0.914443	0.86148	114.1	123.9	15.25	8.9
0.0895	0.118982	0.0564485	0.909268	0.85828	104.8	112.1	24.65	16.75
0.08975	0.0937318	0.0300235	0.902118	0.853105	97.95	101.75	33.05	25.65
0.09	0.0700068	0.00557351	0.892743	0.845455	94.1	93.85	39	33.55
0.09025	0.0466818	-0.0169015	0.882618	0.83633	91.9	85.95	44.95	38
0.0905	0.0240568	-0.0374015	0.870268	0.826455	85.55	77	55.3	45.45
0.09075	0.00390683	-0.0554015	0.854968	0.813605	78.7	67.1	67.6	57.3
0.091	-0.0152932	-0.0709515	0.836468	0.797805	75.45	61.25	78.5	70.6
0.09125	-0.0338182	-0.0860265	0.815718	0.778305	74.35	62.25	87.9	85.95
0.0915	-0.0524682	-0.102076	0.792518	0.75483	76.55	67.2	97.75	99.8
0.09175	-0.0720932	-0.119626	0.766843	0.728405	79.3	71.1	111.1	113.6
0.092	-0.0921182	-0.137626	0.736968	0.69803	77.05	70.55	127.9	127.9
0.09225	-0.110618	-0.154901	0.702893	0.664455	72.65	66.65	138.25	140.7
0.0925	-0.128443	-0.170951	0.667843	0.62768	70.75	62.7	143.2	148.6
0.09275	-0.145993	-0.186251	0.631293	0.590155	65.25	58.3	144.7	150.6
0.093	-0.161068	-0.200101	0.595493	0.55238	58.4	53.35	143.15	148.6
0.09325	-0.175193	-0.212926	0.559718	0.515855	52.95	47.35	141.2	143.65
0.0935	-0.187543	-0.223776	0.524893	0.480555	43.35	39	135.3	139.2
0.09375	-0.196868	-0.232426	0.492068	0.446255	35.65	32.1	127.9	133.75
0.094	-0.205368	-0.239826	0.460943	0.41368	31.85	27.15	123.5	129.85
0.09425	-0.212793	-0.246001	0.430318	0.38133	26.1	23.25	125.95	129.9
0.0945	-0.218418	-0.251451	0.397968	0.34873	19.75	19.25	132.35	132.85
0.09475	-0.222668	-0.255626	0.364143	0.314905	15.9	13.75	137.75	136.8
0.095	-0.226368	-0.258326	0.329093	0.28033	11.5	7.9	138.75	137.8
0.09525	-0.228418	-0.259576	0.294768	0.246005	6.85	3.45	138.75	134.8
0.0955	-0.229793	-0.260051	0.259718	0.21293	3.05	1.5	140.2	129.35
0.09575	-0.229943	-0.258826	0.224668	0.18133	5.45	9.85	137.75	124.9
0.096	-0.227068	-0.255126	0.190843	0.15048	13.45	16.8	133.3	122.4
0.09625	-0.223218	-0.250426	0.158018	0.12013	20.05	25.2	127.35	120.95
0.0965	-0.217043	-0.242526	0.127168	0.0900048	26.35	33.55	119.5	120
0.09675	-0.210043	-0.233651	0.0982677	0.0601298	29.35	33.55	113.1	115.55
0.097	-0.202368	-0.225751	0.0706177	0.0322298	33.15	33.1	109.6	109.15
0.09725	-0.193468	-0.217101	0.0434677	0.00555484	39.2	35.55	103.7	103.7
0.0975	-0.182768	-0.207976	0.0187677	-0.0196202	43.65	37.55	97.8	97.75
0.09775	-0.171643	-0.198326	-0.0054323	-0.0433202	45.85	40	94.3	91.35
0.098	-0.159843	-0.187976	-0.0283823	-0.0652952	50.5	45.85	85.9	82.45
0.09825	-0.146393	-0.175401	-0.0483823	-0.0845452	50.5	46.85	77	72.05
0.0985	-0.134593	-0.164551	-0.0668823	-0.10132	52.95	45.4	65.6	59.2
0.09875	-0.119918	-0.152701	-0.0811823	-0.114145	58.15	50.4	51.8	47.85
0.099	-0.105518	-0.139351	-0.0927823	-0.125245	55.15	51.4	40	41.45
0.09925	-0.0923432	-0.127001	-0.101182	-0.13487	50.2	52.4	27.7	34.1
0.0995	-0.0804182	-0.113151	-0.106632	-0.142295	44.4	51.85	19.8	30.2
0.09975	-0.0701432	-0.101076	-0.111082	-0.14997	41.4	46.35	12.35	25.75
0.1	-0.0597182	-0.0899765	-0.112807	-0.15517	42.2	42.95	5.9	15.85
0.10025	-0.0490432	-0.0796015	-0.114032	-0.157895	48.8	40.95	1.45	7.9
0.1005	-0.0353182	-0.0695015	-0.113532	-0.15912	50.75	40.45	2.95	2.45
0.10075	-0.0236682	-0.0593765	-0.112557	-0.15912	48.5	40	0.95	0.5
0.101	-0.0110682	-0.0495015	-0.113057	-0.15887	51	38	2.5	0.5
0.10125	0.00183183	-0.0403765	-0.113807	-0.15887	48.55	32.1	4.45	0.5
0.1015	0.0132068	-0.0334515	-0.115282	-0.15912	48.85	28.2	2.95	1.5
0.10175	0.0262568	-0.0262765	-0.115282	-0.15812	46.7	24.25	0.5	3
0.102	0.0365568	-0.0213265	-0.115532	-0.15762	35.95	16.35	0	1.5
0.10225	0.0442318	-0.0181015	-0.115282	-0.15737	23.85	11.4	4.44089e-13	1.5
0.1025	0.0484818	-0.0156265	-0.115532	-0.15687	10.4	3.95	2.45	1.5
0.10275	0.0494318	-0.0161265	-0.116507	-0.15662	1.65	3.5	0.5	2.95
0.103	0.0476568	-0.0173765	-0.115282	-0.155395	9.85	6.95	4.4	4.9
0.10325	0.0445068	-0.0196015	-0.114307	-0.15417	12.9	9.9	5.9	5.9
0.1035	0.0412068	-0.0223265	-0.112332	-0.152445	18.4	14.35	7.9	7.4
0.10375	0.0353068	-0.0267765	-0.110357	-0.15047	26.1	20.25	7.9	7.9
0.104	0.0281568	-0.0324515	-0.108382	-0.148495	32.1	25.7	8.4	6.95
0.10425	0.0192568	-0.0396265	-0.106157	-0.146995	39.45	33.1	8.4	5.45
0.1045	0.00843183	-0.0490015	-0.104182	-0.14577	42.75	36	8.4	5.4
0.10475	-0.00211817	-0.0576265	-0.101957	-0.144295	40.85	38	8.9	6.9
0.105	-0.0119932	-0.0680015	-0.0997323	-0.14232	40.6	39.5	9.4	9.85
0.10525	-0.0224182	-0.0773765	-0.0972573	-0.13937	40.9	37.05	7.9	11.85
0.1055	-0.0324432	-0.0865265	-0.0957823	-0.136395	39	36.1	7.9	14.35
0.10575	-0.0419182	-0.0954265	-0.0933073	-0.132195	37.85	32.6	7.95	13.85
0.106	-0.0513682	-0.102826	-0.0918073	-0.12947	35.9	31.6	5.95	13.35
0.10625	-0.0598682	-0.111226	-0.0903323	-0.12552	34	35.05	7.4	16.3
0.1065	-0.0683682	-0.120351	-0.0881073	-0.12132	36.2	39.45	6.4	12.35
0.10675	-0.0779682	-0.130951	-0.0871323	-0.119345	41.7	44.9	2.45	5.9
0.107	-0.0892182	-0.142801	-0.0868823	-0.11837	46.65	49.85	0.45	1.45
0.10725	-0.101293	-0.155876	-0.0873573	-0.11862	49.35	50.85	2.4	2.5
0.1075	-0.113893	-0.168226	-0.0880823	-0.11962	52.1	50.9	3.9	4
0.10775	-0.127343	-0.181326	-0.0893073	-0.12062	54.6	52.85	2	0
0.108	-0.141193	-0.194651	-0.0890823	-0.11962	56.5	50.85	0.45	0.05
0.10825	-0.155593	-0.206751	-0.0890823	-0.120595	58.45	45.9	0.95	3.4
0.1085	-0.170418	-0.217601	-0.0886073	-0.12132	55.15	39.95	0.95	1.9
0.10875	-0.183168	-0.226726	-0.0886073	-0.121545	46.35	31.6	1.95	3.4
0.109	-0.193593	-0.233401	-0.0895823	-0.12302	38.7	23.2	1.45	0.5
0.10925	-0.202518	-0.238326	-0.0893323	-0.121795	33.2	20.7	0.45	2.45
0.1095	-0.210193	-0.243751	-0.0898073	-0.121795	28.8	18.25	3.45	3.5
0.10975	-0.216918	-0.247451	-0.0910573	-0.123545	24.15	13.3	5.95	6
0.11	-0.222268	-0.250401	-0.0927823	-0.124795	18.4	10.85	9.9	8.9
0.11025	-0.226118	-0.252876	-0.0960073	-0.127995	10.2	6.95	14.85	13.8
0.1105	-0.227368	-0.253876	-0.100207	-0.131695	1.95	2	13.3	12.3
0.11075	-0.227093	-0.253876	-0.102657	-0.134145	2.45	1.45	11.35	9.3
0.111	-0.226143	-0.253151	-0.105882	-0.136345	6.6	4.9	12.85	11.8
0.11125	-0.223793	-0.251426	-0.109082	-0.140045	11.3	10.85	10.35	12.35
0.1115	-0.220493	-0.247726	-0.111057	-0.14252	15.95	15.3	9.4	10.4
0.11175	-0.215818	-0.243776	-0.113782	-0.145245	23.35	16.8	8.4	13.85
0.112	-0.208818	-0.239326	-0.115257	-0.149445	29.9	20.25	6.9	11.9
0.11225	-0.200868	-0.233651	-0.117232	-0.151195	34.85	23.7	7.4	7.45
0.1125	-0.191393	-0.227476	-0.118957	-0.15317	38.7	25.15	7.9	9.4
0.11275	-0.181518	-0.221076	-0.121182	-0.155895	42.5	31.55	6.4	9.4
0.113	-0.170143	-0.211701	-0.122157	-0.15787	49.35	40	1.45	8.85
0.11325	-0.156843	-0.201076	-0.121907	-0.16032	53.75	44.45	0.5	8.85
0.1135	-0.143268	-0.189476	-0.121907	-0.162295	55.1	50.35	0.5	6.4
0.11375	-0.129293	-0.175901	-0.122157	-0.16352	52.65	54.3	4	4.45
0.114	-0.116943	-0.162326	-0.123907	-0.16452	49.4	54.3	5	4.5
0.11425	-0.104593	-0.148751	-0.124657	-0.16577	46.1	53.8	6.95	5.95
0.1145	-0.0938932	-0.135426	-0.127382	-0.167495	41.7	52.85	11.85	6.9
0.11475	-0.0837432	-0.122326	-0.130582	-0.16922	40.6	48.45	11.3	6.9
0.115	-0.0735932	-0.111201	-0.133032	-0.170945	35.4	40.5	13.3	5.9
0.11525	-0.0660432	-0.102076	-0.137232	-0.17217	30.15	31.6	13.35	3.95
0.1155	-0.0585182	-0.0954015	-0.139707	-0.17292	30.15	25.2	4.45	1.5
0.11575	-0.0509682	-0.0894765	-0.139457	-0.17292	30.2	24.7	1.5	0.5
0.116	-0.0434182	-0.0830515	-0.140457	-0.17317	30.7	26.2	1.5	0.5
0.11625	-0.0356182	-0.0763765	-0.140207	-0.17317	31.8	28.65	3.45	1
0.1165	-0.0275182	-0.0687265	-0.138732	-0.17267	34.85	30.6	8.85	3.45
0.11675	-0.0181932	-0.0610765	-0.135782	-0.171445	36.2	28.1	13.8	5.9
0.117	-0.00941817	-0.0546765	-0.131832	-0.16972	34.55	23.15	14.3	5.9
0.11725	-0.000918173	-0.0495015	-0.128632	-0.168495	31.25	19.25	10.85	3.4
0.1175	0.00620683	-0.0450515	-0.126407	-0.16802	23.05	12.35	4.95	0.05
0.11775	0.0106068	-0.0433265	-0.126157	-0.16852	13.45	2	3	0
0.118	0.0129318	-0.0440515	-0.124907	-0.16802	6.3	2.9	3.5	4.95
0.11825	0.0137568	-0.0447765	-0.124407	-0.166045	3.05	3.45	4	11.4
0.1185	0.0144568	-0.0457765	-0.122907	-0.16232	4.1	6.45	5	15.4
0.11875	0.0117068	-0.0480015	-0.121907	-0.158345	16.75	10.4	2.95	13.4
0.119	0.00608183	-0.0509765	-0.121432	-0.15562	22.2	12.9	6.4	12.9
0.11925	0.000606827	-0.0544515	-0.118707	-0.151895	26.05	16.8	9.4	12.85
0.1195	-0.00694317	-0.0593765	-0.116732	-0.149195	27.45	18.7	9.85	12.8
0.11975	-0.0131182	-0.0638015	-0.113782	-0.145495	20.55	16.75	13.35	17.75
0.12	-0.0172182	-0.0677515	-0.110057	-0.14032	19.75	21.7	16.8	16.75
0.12025	-0.0229932	-0.0746515	-0.105382	-0.13712	26.1	32.1	19.2	13.35
0.1205	-0.0302682	-0.0838015	-0.100457	-0.133645	30.2	38.55	16.3	11.85
0.12075	-0.0380932	-0.0939265	-0.0972323	-0.131195	32.4	41.45	10.35	8.35
0.121	-0.0464682	-0.104526	-0.0952823	-0.12947	35.1	39.95	3.4	4.95
0.12125	-0.0556432	-0.113901	-0.0955323	-0.12872	35.6	37	0	4.45
0.1215	-0.0642682	-0.123026	-0.0952823	-0.127245	36.7	37.05	1.45	2.95
0.12175	-0.0739932	-0.132426	-0.0948073	-0.127245	43.85	40.05	1.45	1.95
0.122	-0.0861932	-0.143051	-0.0945573	-0.12822	49.35	41.5	0.95	4.45
0.12225	-0.0986682	-0.153176	-0.0952823	-0.12947	48.55	40	5.9	9.9
0.1225	-0.110468	-0.163051	-0.0975073	-0.13317	45	38	5.9	9.85
0.12275	-0.121168	-0.172176	-0.0982323	-0.134395	38.4	34.05	3.9	3.45
0.123	-0.129668	-0.180076	-0.0994573	-0.134895	32.1	33.1	2.95	1
0.12325	-0.137218	-0.188726	-0.0997073	-0.133895	26.1	31.1	2.45	5.95
0.1235	-0.142718	-0.195626	-0.100682	-0.13192	17.05	25.15	6.4	6.4
0.12375	-0.145743	-0.201301	-0.102907	-0.130695	5.5	17.3	9.4	4.4
0.124	-0.145468	-0.204276	-0.105382	-0.12972	9.05	6.95	10.9	2.9
0.12425	-0.141218	-0.204776	-0.108357	-0.129245	21.15	3.4	10.4	1.45
0.1245	-0.134893	-0.202576	-0.110582	-0.128995	30.2	15.75	9.4	3.45
0.12475	-0.126118	-0.196901	-0.113057	-0.13097	41.4	26.2	7.9	4.9
0.125	-0.114193	-0.189476	-0.114532	-0.131445	54.85	37.1	5.9	5.35
0.12525	-0.0986932	-0.178351	-0.116007	-0.133645	70.75	51.4	5.95	10.85
0.1255	-0.0788182	-0.163776	-0.117507	-0.13687	89.7	64.2	5	6.9
0.12575	-0.0538432	-0.146251	-0.118507	-0.137095	109.2	74.55	3.5	6.4
0.126	-0.0242182	-0.126501	-0.119257	-0.14007	127.55	83.95	3.45	7.95
0.12625	0.00993183	-0.104276	-0.120232	-0.14107	147.6	92.85	2.9	3
0.1265	0.0495818	-0.0800765	-0.120707	-0.14157	169.25	99.25	4.9	3
0.12675	0.0945568	-0.0546515	-0.122682	-0.14257	186.8	110.6	7.4	4.45
0.127	0.142982	-0.0247765	-0.124407	-0.143795	200.8	125.4	6.9	5.9
0.12725	0.194957	0.00804851	-0.126132	-0.14552	211.2	136.25	5.95	6.9
0.1275	0.248582	0.0433485	-0.127382	-0.147245	214.5	144.2	4.95	12.85
0.12775	0.302207	0.0801485	-0.128607	-0.151945	214.2	152.1	6.4	15.85
0.128	0.355682	0.119399	-0.130582	-0.15517	212.85	161.45	8.9	16.85
0.12825	0.408632	0.160874	-0.133057	-0.16037	212.6	171.35	12.85	20.75
0.1285	0.461982	0.205074	-0.137007	-0.165545	214.25	182.2	10.35	17.75
0.12875	0.515757	0.251974	-0.138232	-0.169245	218.95	186.6	6.9	16.25
0.129	0.571457	0.298374	-0.140457	-0.17367	222.5	184.65	7.9	14.75
0.12925	0.627007	0.344299	-0.142182	-0.17662	221.35	180.2	5.9	9.85
0.1295	0.682132	0.388474	-0.143407	-0.178595	217.25	177.7	4.95	5.4
0.12975	0.735632	0.433149	-0.144657	-0.17932	210.1	178.75	4.45	2.45
0.13	0.787182	0.477849	-0.145632	-0.17982	203.2	177.75	1	1.45
0.13025	0.837232	0.522024	-0.144157	-0.178595	190.1	175.75	9.35	5.9
0.1305	0.882232	0.565724	-0.140957	-0.17687	169.8	175.3	8.9	4.9
0.13075	0.922132	0.609674	-0.139707	-0.176145	144.3	175.3	8.9	3.9
0.131	0.954382	0.653374	-0.136507	-0.17492	115	172.85	12.3	5.45
0.13125	0.979632	0.696099	-0.133557	-0.17342	89.15	169.4	8.9	4
0.1315	0.998957	0.738074	-0.132057	-0.17292	67.75	161.95	4.95	3.5
0.13175	1.01351	0.777074	-0.131082	-0.17167	50.75	151.55	4.45	5.45
0.132	1.02433	0.813849	-0.129832	-0.170195	34.25	141.15	3	4.4
0.13225	1.03063	0.847649	-0.129582	-0.16947	17.85	128.3	1.95	3.9
0.1325	1.03326	0.877999	-0.128857	-0.168245	4.4	112.05	6.9	8.85
0.13275	1.03283	0.903674	-0.126132	-0.165045	7.45	94.3	8.9	13.85
0.133	1.02953	0.925149	-0.124407	-0.16132	18.65	80	9.9	17.35
0.13325	1.02351	0.943674	-0.121182	-0.15637	30.7	68.2	15.35	21.75
0.1335	1.01418	0.959249	-0.116732	-0.150445	46.05	56.35	21.25	20.75
0.13375	1.00048	0.971849	-0.110557	-0.145995	63.85	41.5	25.65	19.75
0.134	0.982257	0.979999	-0.103907	-0.14057	82.3	24.7	26.15	21.2
0.13425	0.959332	0.984199	-0.0974823	-0.135395	101.55	7.4	31.1	20.25
0.1345	0.931482	0.983699	-0.0883573	-0.130445	121.85	10.9	41.95	22.75
0.13475	0.898407	0.978749	-0.0765073	-0.12402	145.15	27.7	56.3	30.15
0.135	0.858907	0.969849	-0.0602073	-0.11537	167.3	43	70.1	35.1
0.13525	0.814757	0.957249	-0.0414573	-0.10647	184.85	57.3	80	42
0.1355	0.766482	0.941199	-0.0202073	-0.0943702	197.5	69.1	90.4	54.8
0.13575	0.716007	0.922699	0.0037427	-0.0790702	203	78.95	101.7	64.65
0.136	0.664982	0.901724	0.0306427	-0.0620452	204.65	89.35	117	76
0.13625	0.613682	0.878024	0.0622427	-0.0410702	202.2	100.25	126.9	91.3
0.1365	0.563882	0.851599	0.0940927	-0.0163952	198.85	115.05	127.35	99.2
0.13675	0.514257	0.820499	0.125918	0.00852984	193.6	132.3	128.35	98.7
0.137	0.467082	0.785449	0.158268	0.0329548	185.4	146.6	129.4	100.7
0.13725	0.421557	0.747199	0.190618	0.0588798	181	157.95	130.85	101.7
0.1375	0.376582	0.706474	0.223693	0.0838048	177.75	163.95	133.3	101.2
0.13775	0.332682	0.665224	0.257268	0.10948	176.15	165.95	135.3	104.7
0.138	0.288507	0.623499	0.291343	0.136155	177.8	166.9	132.8	106.65
0.13825	0.243782	0.581774	0.323668	0.162805	176.95	165.4	131.3	104.15
0.1385	0.200032	0.540799	0.356993	0.18823	170.6	157.95	131.85	99.25
0.13875	0.158482	0.502799	0.389593	0.21243	161.8	145.65	129.4	99.25
0.139	0.119132	0.467974	0.421693	0.237855	153.05	137.3	132.35	100.25
0.13925	0.0819568	0.434149	0.455768	0.262555	140.75	132.35	142.7	97.8
0.1395	0.0487568	0.401799	0.493043	0.286755	127.05	130.4	153.55	98.75
0.13975	0.0184318	0.368949	0.532543	0.31193	112.5	129.85	161.45	98.25
0.14	-0.00749317	0.336874	0.573768	0.33588	97.65	128.85	170.35	92.8
0.14025	-0.0303932	0.304524	0.617718	0.35833	88.85	127.9	173.3	89.35
0.1405	-0.0519182	0.272924	0.660418	0.380555	84.2	124.4	174.75	89.9
0.14075	-0.0724932	0.242324	0.705093	0.40328	81.5	123.9	177.2	86.9
0.141	-0.0926682	0.210974	0.749018	0.424005	75.7	120.45	171.3	83.45
0.14125	-0.110343	0.182099	0.790743	0.445005	68.85	113.05	161	84.45
0.1415	-0.127093	0.154449	0.829518	0.46623	65.3	107.15	146.2	81.45
0.14175	-0.142993	0.128524	0.863843	0.48573	64.15	100.75	130.9	78.05
0.142	-0.159168	0.104074	0.894968	0.505255	62.25	92.35	116.55	81.5
0.14225	-0.174118	0.0823485	0.922118	0.52648	56.5	85.4	102.65	88.9
0.1425	-0.187418	0.0613735	0.946293	0.549705	48	83.9	87.35	92.35
0.14275	-0.198118	0.0403985	0.965793	0.572655	38.15	76	71.1	95.25
0.143	-0.206493	0.0233735	0.981843	0.59733	31.6	67.15	57.25	96.25
0.14325	-0.213918	0.00682351	0.994418	0.62078	26.1	59.3	43.45	91.8
0.1435	-0.219543	-0.00627649	1.00357	0.64323	19.75	45.5	34.6	90.8
0.14375	-0.223793	-0.0159265	1.01172	0.66618	14.25	37.6	27.15	91.85
0.144	-0.226668	-0.0250765	1.01714	0.689155	9	31.6	17.3	85.45
0.14425	-0.228293	-0.0317265	1.02037	0.708905	4.6	23.15	9.9	72.1
0.1445	-0.228968	-0.0366515	1.02209	0.725205	1.35	13.8	2.95	61.75
0.14475	-0.228968	-0.0386265	1.02184	0.73978	3	5.9	2.5	52.85
0.145	-0.227468	-0.0396015	1.02084	0.75163	8.2	1.95	7.45	45.45
0.14525	-0.224868	-0.0396015	1.01812	0.762505	14.55	2	17.3	43.45
0.1455	-0.220193	-0.0406015	1.01219	0.773355	21.15	5.45	31.6	41.95
0.14575	-0.214293	-0.0423265	1.00232	0.78348	27.45	5.95	43.9	38.5
0.146	-0.206468	-0.0435765	0.990243	0.792605	35.95	5.45	53.25	39.95
0.14625	-0.196318	-0.0450515	0.975693	0.803455	41.1	2.95	61.7	42.95
0.1465	-0.185918	-0.0450515	0.959393	0.81408	44.65	3.45	67.15	42
0.14675	-0.173993	-0.0467765	0.942118	0.824455	50.2	7.85	78.5	41
0.147	-0.160818	-0.0489765	0.920143	0.83458	54.3	7.4	95.3	39
0.14725	-0.146843	-0.0504765	0.894468	0.843955	55.4	7.4	106.65	34.05
0.1475	-0.133118	-0.0526765	0.866818	0.851605	56.25	10.8	118	26.15
0.14775	-0.118718	-0.0558765	0.835468	0.85703	55.4	13.35	131.35	18.25
0.148	-0.105418	-0.0593515	0.801143	0.86073	50.2	18.3	142.75	9.9
0.14825	-0.0936182	-0.0650265	0.764093	0.86198	50.5	24.2	152.1	4
0.1485	-0.0801682	-0.0714515	0.725093	0.86273	54.35	23.25	158.5	2.5
0.14875	-0.0664432	-0.0766515	0.684843	0.86323	54.05	22.25	157.05	0.5
0.149	-0.0531432	-0.0825765	0.646568	0.86298	53.5	23.7	149.6	1
0.14925	-0.0396932	-0.0885015	0.610043	0.86273	52.4	23.2	142.65	1.5
0.1495	-0.0269432	-0.0941765	0.575243	0.86223	49.9	22.7	132.3	2
0.14975	-0.0147432	-0.0998515	0.543893	0.86173	47.7	24.2	122.4	2.95
0.15	-0.00309317	-0.106276	0.514043	0.860755	47.15	26.15	114	8.85
0.15025	0.00883183	-0.112926	0.486893	0.857305	44.4	27.15	107.15	19.25
0.1505	0.0191068	-0.119851	0.460468	0.85113	37.55	29.15	104.2	30.1
0.15075	0.0276068	-0.127501	0.434793	0.842255	32.4	27.6	102.75	42.95
0.151	0.0353068	-0.133651	0.409093	0.829655	26.35	25.65	105.25	55.8
0.15125	0.0407818	-0.140326	0.382168	0.814355	18.35	30.15	108.65	68.1
0.1515	0.0444818	-0.148726	0.354768	0.795605	10.15	32.1	111.1	84.45
0.15175	0.0458568	-0.156376	0.326618	0.77213	3	28.15	108.6	98.8
0.152	0.0459818	-0.162801	0.300468	0.746205	3.55	23.7	100.2	107.65
0.15225	0.0440818	-0.168226	0.276518	0.718305	11.75	18.25	92.85	116.55
0.1525	0.0401068	-0.171926	0.254043	0.68793	18.9	14.8	89.85	125.9
0.15275	0.0346318	-0.175626	0.231593	0.655355	24.1	18.25	90.35	132.8
0.153	0.0280568	-0.181051	0.208868	0.62153	29.35	18.75	87.9	136.8
0.15325	0.0199568	-0.185001	0.187643	0.586955	31.55	13.8	82.9	138.75
0.1535	0.0122818	-0.187951	0.167418	0.552155	30.75	9.85	77	136.25
0.15375	0.00458183	-0.189926	0.149143	0.51883	32.95	6.45	75.05	134.8
0.154	-0.00419317	-0.191176	0.129893	0.484755	35.65	3.5	79.95	136.75
0.15425	-0.0132432	-0.191676	0.109168	0.450455	37.3	1.5	81.45	136.25
0.1545	-0.0228432	-0.191926	0.0891677	0.41663	37.85	2.95	77.05	134.8
0.15475	-0.0321682	-0.190201	0.0706427	0.383055	42.8	7.9	67.15	131.3
0.155	-0.0442432	-0.187976	0.0555927	0.35098	49.1	7.9	57.25	131.8
0.15525	-0.0567182	-0.186251	0.0420177	0.317155	51.8	10.85	52.85	136.8
0.1555	-0.0701432	-0.182551	0.0291677	0.28258	57	11.85	54.8	139.3
0.15575	-0.0852182	-0.180326	0.0146177	0.247505	58.4	12.85	56.75	141.25
0.156	-0.0993432	-0.176126	0.000792699	0.211955	56.5	21.75	55.35	139.75
0.15625	-0.113468	-0.169451	-0.0130573	0.17763	55.7	24.2	57.3	134.8
0.1565	-0.127193	-0.164026	-0.0278573	0.144555	57.1	23.2	56.3	130.3
0.15675	-0.142018	-0.157851	-0.0412073	0.11248	56.25	25.2	57.35	127.35
0.157	-0.155318	-0.151426	-0.0565323	0.0808798	50.2	24.2	58.75	122.45
0.15725	-0.167118	-0.145751	-0.0705823	0.0512548	48.55	23.2	54.8	113.55
0.1575	-0.179593	-0.139826	-0.0839323	0.0241048	44.4	25.65	48.9	107.65
0.15775	-0.189318	-0.132926	-0.0950323	-0.00257016	37.55	26.15	41.45	103.25
0.158	-0.198368	-0.126751	-0.104657	-0.0275202	34.85	20.75	36.55	95.8
0.15825	-0.206743	-0.122551	-0.113307	-0.0504702	30.5	16.8	32.6	88.85
0.1585	-0.213618	-0.118351	-0.120957	-0.0719452	23.9	16.8	34.05	76
0.15875	-0.218693	-0.114151	-0.130332	-0.0884702	16.75	19.25	38.5	59.7
0.159	-0.221993	-0.108726	-0.140207	-0.101795	11.55	20.7	41.45	50.35
0.15925	-0.224468	-0.103801	-0.151057	-0.113645	5.5	20.7	42.4	44.45
0.1595	-0.224743	-0.0983765	-0.161407	-0.12402	0.55	21.7	39.95	40.5
0.15975	-0.224193	-0.0929515	-0.171032	-0.133895	6.3	19.25	37	35.05
0.16	-0.221593	-0.0887515	-0.179907	-0.141545	13.7	20.75	34.55	25.2
0.16025	-0.217343	-0.0825765	-0.188307	-0.146495	19.5	25.2	31.65	15.35
0.1605	-0.211843	-0.0761515	-0.195732	-0.14922	22.8	19.8	26.25	12.85
0.16075	-0.205943	-0.0726765	-0.201432	-0.15292	24.4	9.4	18.8	15.3
0.161	-0.199643	-0.0714515	-0.205132	-0.15687	28.25	3.95	12.35	12.85
0.16125	-0.191818	-0.0707015	-0.207607	-0.159345	33.45	1.95	8.9	9.4
0.1615	-0.182918	-0.0724265	-0.209582	-0.16157	41.1	8.4	5.4	3
0.16175	-0.171268	-0.0749015	-0.210307	-0.160845	44.7	9.9	2.45	3.9
0.162	-0.160568	-0.0773765	-0.210807	-0.15962	42.55	14.85	1.45	1.95
0.16225	-0.149993	-0.0823265	-0.209582	-0.15987	42.3	21.75	7.4	1.95
0.1625	-0.139418	-0.0882515	-0.207107	-0.160595	43.9	19.25	13.85	2.9
0.16275	-0.128043	-0.0919515	-0.202657	-0.16132	46.65	15.3	19.75	1.95
0.163	-0.116093	-0.0959015	-0.197232	-0.16157	47.2	13.8	25.7	0
0.16325	-0.104443	-0.0988515	-0.189807	-0.16132	46.35	10.85	31.65	3.45
0.1635	-0.0929182	-0.101326	-0.181407	-0.159845	39.55	13.35	30.6	6.9
0.16375	-0.0846682	-0.105526	-0.174507	-0.15787	33.2	15.3	31.6	7.9
0.164	-0.0763182	-0.108976	-0.165607	-0.155895	34.25	12.85	34.05	9.4
0.16425	-0.0675432	-0.111951	-0.157482	-0.15317	36.75	12.35	34	11.85
0.1645	-0.0579432	-0.115151	-0.148607	-0.14997	39.2	15.3	36	14.3
0.16475	-0.0479432	-0.119601	-0.139482	-0.14602	41.4	17.8	37.5	18.3
0.165	-0.0372432	-0.124051	-0.129857	-0.14082	41.45	21.25	35.1	21.75
0.16525	-0.0272182	-0.130226	-0.121932	-0.135145	37.85	21.25	32.15	20.75
0.1655	-0.0183182	-0.134676	-0.113782	-0.130445	38.65	15.8	35.6	18.25
0.16575	-0.00789317	-0.138126	-0.104132	-0.12602	40.6	18.75	35.6	18.7
0.166	0.00198183	-0.144051	-0.0959823	-0.121095	38.4	22.7	36.5	20.7
0.16625	0.0113068	-0.149476	-0.0858823	-0.11567	32.1	24.15	40.45	21.2
0.1665	0.0180318	-0.156126	-0.0757573	-0.110495	19.2	25.65	37.5	16.8
0.16675	0.0209068	-0.162301	-0.0671323	-0.10727	8.8	23.7	37	11.4
0.167	0.0224318	-0.167976	-0.0572573	-0.104795	3.05	22.7	40	7.95
0.16725	0.0224318	-0.173651	-0.0471323	-0.103295	2.45	24.7	37.05	6.95
0.1675	0.0212068	-0.180326	-0.0387323	-0.10132	10.65	23.7	32.1	7.4
0.16775	0.0171068	-0.185501	-0.0310823	-0.0995952	23.6	15.3	28.6	4.45
0.168	0.00940683	-0.187976	-0.0244323	-0.0990952	32.45	9.9	21.2	0.5
0.16825	0.000881827	-0.190451	-0.0204823	-0.0993452	32.15	7.45	15.3	0.5
0.1685	-0.00666817	-0.191701	-0.0167823	-0.0988452	27.2	6.45	12.85	3.45
0.16875	-0.0127182	-0.193676	-0.0140573	-0.0976202	26.35	4.9	3.5	1.45
0.169	-0.0198432	-0.194151	-0.0150323	-0.0981202	32.35	0.55	3.9	1.5
0.16925	-0.0288932	-0.193401	-0.0160073	-0.0983702	39.2	4.5	5.9	4.45
0.1695	-0.0394432	-0.191901	-0.0179823	-0.100345	41.1	6.95	8.4	8.4
0.16975	-0.0494432	-0.189926	-0.0202073	-0.10257	36.2	5.4	12.35	8.4
0.17	-0.0575432	-0.189201	-0.0241573	-0.104545	33.45	4.9	19.25	11.85
0.17025	-0.0661682	-0.187476	-0.0298323	-0.108495	36.45	10.35	23.7	15.8
0.1705	-0.0757682	-0.184026	-0.0360073	-0.112445	40.35	17.75	27.15	18.25
0.17075	-0.0863432	-0.178601	-0.0434073	-0.11762	43.05	22.7	26.65	16.3
0.171	-0.0972932	-0.172676	-0.0493323	-0.120595	42.5	25.65	26.2	13.35
0.17125	-0.107593	-0.165776	-0.0565073	-0.124295	37.65	25.65	31.65	15.8
0.1715	-0.116118	-0.159851	-0.0651573	-0.128495	34.05	20.25	35.1	15.8
0.17175	-0.124618	-0.155651	-0.0740573	-0.132195	33.75	15.85	36.55	17.25
0.172	-0.132993	-0.151926	-0.0834323	-0.13712	33.75	13.4	33.05	16.3
0.17225	-0.141493	-0.148951	-0.0905823	-0.140345	35.35	14.85	30.1	13.35
0.1725	-0.150668	-0.144501	-0.0984823	-0.143795	34.8	16.3	31.1	12.35
0.17275	-0.158893	-0.140801	-0.106132	-0.14652	30.15	16.25	30.65	13.85
0.173	-0.165743	-0.136376	-0.113807	-0.15072	23	17.75	30.65	14.3
0.17325	-0.170393	-0.131926	-0.121457	-0.15367	15.05	15.3	28.1	9.85
0.1735	-0.173268	-0.128726	-0.127857	-0.155645	7.95	16.25	27.1	9.35
0.17375	-0.174368	-0.123801	-0.135007	-0.158345	0.3	21.2	26.6	9.35
0.174	-0.173418	-0.118126	-0.141157	-0.16032	9.55	20.2	29.1	11.35
0.17425	-0.169593	-0.113701	-0.149557	-0.16402	22.7	14.8	34.1	17.3
0.1745	-0.162068	-0.110726	-0.158207	-0.16897	37	10.9	33.6	19.3
0.17475	-0.151093	-0.108251	-0.166357	-0.17367	50.75	5.45	35.1	20.75
0.175	-0.136693	-0.108001	-0.175757	-0.179345	67.2	2	35.1	23.2
0.17525	-0.117493	-0.107251	-0.183907	-0.18527	84.25	7.4	29.65	20.2
0.1755	-0.0945682	-0.104301	-0.190582	-0.189445	102.1	8.85	23.7	16.75
0.17575	-0.0664432	-0.102826	-0.195757	-0.193645	123.2	6.4	16.25	10.4
0.176	-0.0329682	-0.101101	-0.198707	-0.194645	141.85	6.9	8.35	0.95
0.17625	0.00448183	-0.0993765	-0.199932	-0.19317	160.75	3.95	4.4	6.4
0.1765	0.0474068	-0.0991265	-0.200907	-0.191445	180.75	2.5	1.95	9.85
0.17675	0.0948568	-0.0981265	-0.200907	-0.188245	195.85	5	1.95	15.8
0.177	0.145332	-0.0966265	-0.199932	-0.183545	207.1	5.5	5.9	18.3
0.17725	0.198407	-0.0953765	-0.197957	-0.179095	215.85	3	8.9	15.8
0.1775	0.253257	-0.0951265	-0.195482	-0.175645	218.3	3.95	9.4	16.3
0.17775	0.307557	-0.0934015	-0.193257	-0.170945	217.45	4.4	7.9	14.35
0.178	0.361982	-0.0929265	-0.191532	-0.16847	218.85	1.4	8.85	9.9
0.17825	0.416982	-0.0927015	-0.188832	-0.165995	220.85	4.9	14.25	13.35
0.1785	0.472407	-0.0904765	-0.184407	-0.161795	225.25	5.45	22.65	13.85
0.17875	0.529607	-0.0899765	-0.177507	-0.15907	231.3	4	32.1	10.4
0.179	0.588057	-0.0884765	-0.168357	-0.156595	234.3	6	32.15	11.35
0.17925	0.646757	-0.0869765	-0.161432	-0.153395	231.5	6.45	29.15	13.3
0.1795	0.703807	-0.0852515	-0.153782	-0.149945	225.2	6.4	30.6	13.3
0.17975	0.759357	-0.0837765	-0.146132	-0.146745	218.35	7.85	30.6	12.8
0.18	0.812982	-0.0813265	-0.138482	-0.143545	206.55	11.3	33.55	9.35
0.18025	0.862632	-0.0781265	-0.129357	-0.14207	187.05	11.85	35.55	5.9
0.1805	0.906507	-0.0754015	-0.120707	-0.140595	160.45	15.3	31.15	5.4
0.18075	0.942857	-0.0704765	-0.113782	-0.13937	130	22.7	27.2	8.4
0.181	0.971507	-0.0640515	-0.107107	-0.136395	100.1	28.15	28.2	11.4
0.18125	0.992907	-0.0564015	-0.0996823	-0.13367	78.75	34.05	26.2	7.95
0.1815	1.01088	-0.0470265	-0.0940073	-0.13242	64.45	41.5	23.7	4.5
0.18175	1.02513	-0.0356515	-0.0878323	-0.13142	48.8	50.4	25.15	4.45
0.182	1.03528	-0.0218265	-0.0814323	-0.130195	33.75	64.7	23.15	7.85
0.18225	1.04201	-0.00330149	-0.0762573	-0.127495	18.95	79.5	18.75	7.85
0.1825	1.04476	0.0179235	-0.0720573	-0.12627	6.35	89.35	17.25	9.35
0.18275	1.04518	0.0413735	-0.0676323	-0.12282	3.55	97.25	9.85	7.9
0.183	1.04298	0.0665485	-0.0671323	-0.12232	14.55	102.2	2.95	0.05
0.18325	1.03791	0.0924735	-0.0661573	-0.122795	30.45	107.65	7.4	4
0.1835	1.02776	0.120374	-0.0634323	-0.12032	51.05	113.55	6.95	7.9
0.18375	1.01238	0.149249	-0.0626823	-0.118845	70.25	116.05	5.95	6.9
0.184	0.992632	0.178399	-0.0604573	-0.11687	87.8	114.1	7.45	6.9
0.18425	0.968482	0.206299	-0.0589573	-0.115395	107	109.1	3	1.95
0.1845	0.939132	0.232949	-0.0589573	-0.115895	128.9	106.15	3.45	6.9
0.18475	0.904032	0.259374	-0.0606823	-0.118845	153.3	103.2	7.4	11.35
0.185	0.862482	0.284549	-0.0626573	-0.12157	176.65	102.15	10.4	8.9
0.18525	0.815707	0.310449	-0.0658823	-0.123295	193.15	103.15	12.9	6.9
0.1855	0.765907	0.336124	-0.0691073	-0.12502	201.35	102.7	10.4	7.4
0.18575	0.715032	0.361799	-0.0710823	-0.126995	205.7	105.15	10.35	8.9
0.186	0.663057	0.388699	-0.0742823	-0.12947	209.25	107.15	13.3	10.4
0.18625	0.610407	0.415374	-0.0777323	-0.132195	208.15	108.15	14.8	10.4
0.1865	0.558982	0.442774	-0.0816823	-0.13467	205.2	109.1	15.3	6.95
0.18675	0.507807	0.469924	-0.0853823	-0.13567	199.45	106.65	13.35	2
0.187	0.459257	0.496099	-0.0883573	-0.13567	188.2	102.7	11.9	3.45
0.18725	0.413707	0.521274	-0.0913323	-0.137395	179.7	101.7	15.8	10.85
0.1875	0.369407	0.546949	-0.0962573	-0.141095	175.25	101.7	21.25	15.75
0.18775	0.326082	0.572124	-0.101957	-0.14527	172.25	102.2	25.25	19.7
0.188	0.283282	0.598049	-0.108882	-0.150945	172	104.7	26.65	20.75
0.18825	0.240082	0.624474	-0.115282	-0.155645	170.9	105.7	23.2	16.3
0.1885	0.197832	0.650899	-0.120482	-0.159095	167.35	106.7	19.25	15.3
0.18875	0.156407	0.677824	-0.124907	-0.163295	158.85	108.65	7.85	16.3
0.189	0.118407	0.705224	-0.124407	-0.167245	148.4	111.55	4.45	14.3
0.18925	0.0822068	0.733599	-0.122682	-0.170445	138.5	110.1	14.85	10.35
0.1895	0.0491568	0.760274	-0.116982	-0.17242	125.9	104.2	30.65	6.45
0.18975	0.0192568	0.785699	-0.107357	-0.17367	117.1	93.3	44.95	3.5
0.19	-0.00939317	0.806924	-0.0945073	-0.17417	104.2	79.5	59.75	3.95
0.19025	-0.0328432	0.825449	-0.0774823	-0.175645	87.75	71.6	80.45	4.95
0.1905	-0.0532682	0.842724	-0.0542823	-0.176645	73.25	65.65	103.2	3.45
0.19075	-0.0694682	0.858274	-0.0258823	-0.17737	61.2	60.75	115.55	3.4
0.191	-0.0838682	0.873099	0.0034927	-0.178345	54.6	54.35	128.4	2.45
0.19125	-0.0967682	0.885449	0.0383177	-0.178595	49.7	45.45	145.2	2.45
0.1915	-0.108718	0.895824	0.0760927	-0.17957	45.25	38.05	157.5	0.5
0.19175	-0.119393	0.904474	0.117068	-0.178845	37.25	34.05	171.3	2.45
0.192	-0.127343	0.912849	0.161743	-0.178345	32.65	31.55	183.15	2
0.19225	-0.135718	0.920249	0.208643	-0.177845	32.1	26.65	189.6	2.45
0.1925	-0.143393	0.926174	0.256543	-0.17712	30.2	21.2	191.55	2.95
0.19275	-0.150818	0.930849	0.304418	-0.17637	29.4	14.8	196	5.9
0.193	-0.158093	0.933574	0.354543	-0.17417	28.8	9.4	202.45	12.3
0.19325	-0.165218	0.935549	0.405643	-0.17022	26.3	4.4	206.35	15.85
0.1935	-0.171243	0.935774	0.457718	-0.166245	24.95	1.5	213.8	14.85
0.19375	-0.177693	0.934799	0.512543	-0.162795	25.5	5.4	221.25	17.3
0.194	-0.183993	0.933074	0.568343	-0.157595	19.45	8.4	224.65	21.75
0.19425	-0.187418	0.930599	0.624868	-0.15192	13.15	10.85	223.65	28.6
0.1945	-0.190568	0.927649	0.680168	-0.143295	8.2	16.3	219.2	39.5
0.19475	-0.191518	0.922449	0.734468	-0.13217	0.3	25.7	212.75	48.9
0.195	-0.190718	0.914799	0.786543	-0.118845	4.9	36	199.95	54.8
0.19525	-0.189068	0.904449	0.834443	-0.10477	11.5	44.9	183.7	58.3
0.1955	-0.184968	0.892349	0.878393	-0.0896952	21.65	53.3	160	62.2
0.19575	-0.178243	0.877799	0.914443	-0.0736702	31.3	63.15	131.85	65.65
0.196	-0.169318	0.860774	0.944318	-0.0568702	37.3	75.55	109.15	74.55
0.19625	-0.159593	0.840024	0.969018	-0.0363952	40.05	91.35	91.35	83.9
0.1965	-0.149293	0.815099	0.989993	-0.0149202	39.5	105.15	78.5	89.85
0.19675	-0.139843	0.787449	1.00827	0.00852984	37	116.55	62.7	92.8
0.197	-0.130793	0.756824	1.02134	0.0314798	38.4	126.9	46.85	89.85
0.19725	-0.120643	0.723999	1.03169	0.0534548	38.65	134.3	31.6	90.85
0.1975	-0.111468	0.689674	1.03714	0.0769048	37	137.3	16.3	96.3
0.19775	-0.102143	0.655349	1.03984	0.101605	37.6	138.75	7.4	102.25
0.198	-0.0926682	0.620299	1.04084	0.12803	35.95	138.25	5.4	106.2
0.19825	-0.0841682	0.586224	1.03714	0.154705	35.95	135.3	20.75	104.7
0.1985	-0.0746932	0.552649	1.03047	0.18038	39.8	134.3	36.55	99.75
0.19875	-0.0642682	0.519074	1.01887	0.20458	38.65	132.85	50.35	94.8
0.199	-0.0553682	0.486224	1.00529	0.22778	35.95	131.35	62.7	94.75
0.19925	-0.0462932	0.453399	0.987518	0.251955	34.85	131.3	75.05	98.2
0.1995	-0.0379432	0.420574	0.967768	0.27688	28.25	134.25	84.9	100.2
0.19975	-0.0321682	0.386274	0.945068	0.302055	22.25	139.2	103.65	101.7
0.2	-0.0268182	0.350974	0.915943	0.32773	17.8	143.2	123.9	98.75
0.20025	-0.0232682	0.314674	0.883118	0.35143	12.05	145.2	146.15	92.85
0.2005	-0.0207932	0.278374	0.842868	0.374155	8.8	143.75	169.9	87.9
0.20075	-0.0188682	0.242799	0.798168	0.39538	8.5	140.75	184.7	82.95
0.201	-0.0165432	0.207999	0.750518	0.41563	7.15	137.75	194.55	81
0.20125	-0.0152932	0.173924	0.700893	0.43588	6.6	134.8	198.95	81.45
0.2015	-0.0132432	0.140599	0.651043	0.456355	8.2	130.8	200.4	81.45
0.20175	-0.0111932	0.108524	0.600693	0.476605	4.4	124.9	198	80.95
0.202	-0.0110432	0.0781485	0.552043	0.49683	0.3	118	192.1	81.95
0.20225	-0.0110432	0.0495235	0.504643	0.51758	3.8	113.05	182.2	84.95
0.2025	-0.0129432	0.0216235	0.460943	0.539305	11.75	107.65	169.35	89.35
0.20275	-0.0169182	-0.00430149	0.419968	0.562255	16.45	98.25	163.9	94.3
0.203	-0.0211682	-0.0275015	0.378993	0.586455	18.95	87.4	160.95	94.3
0.20325	-0.0263932	-0.0480015	0.339493	0.609405	21.45	74.1	160	88.85
0.2035	-0.0318932	-0.0645515	0.298993	0.63088	21.7	60.25	162	87.4
0.20375	-0.0372432	-0.0781265	0.258493	0.653105	21.7	48.4	160.5	85.95
0.204	-0.0427432	-0.0887515	0.218743	0.673855	20.6	36.05	160.95	83.95
0.20425	-0.0475432	-0.0961515	0.178018	0.69508	21.1	25.15	161.45	80.5
0.2045	-0.0532932	-0.101326	0.138018	0.714105	22.75	17.75	159.5	71.15
0.20475	-0.0589182	-0.105026	0.0982677	0.730655	23	12.8	155.55	61.2
0.205	-0.0647932	-0.107726	0.0602427	0.744705	25.45	9.35	147.15	54.75
0.20525	-0.0716432	-0.109701	0.0246927	0.75803	31.55	7.9	137.25	49.85
0.2055	-0.0805682	-0.111676	-0.0083823	0.76963	35.7	5.95	123.9	41.95
0.20575	-0.0894932	-0.112676	-0.0372573	0.779005	37.35	3	108.1	36.55
0.206	-0.0992432	-0.113176	-0.0624323	0.787905	39.8	2	92.35	32.65
0.20625	-0.109393	-0.113676	-0.0834323	0.79533	35.65	0.5	79.5	32.6
0.2065	-0.117068	-0.113426	-0.102182	0.804205	33.15	2.5	74.55	37
0.20675	-0.125968	-0.112426	-0.120707	0.81383	35.65	4.45	72.6	39.5
0.207	-0.134893	-0.111201	-0.138482	0.823955	33.5	6.4	71.1	39
0.20725	-0.142718	-0.109226	-0.156257	0.83333	30.75	9.4	70.6	37.05
0.2075	-0.150268	-0.106501	-0.173782	0.84248	27.45	11.85	68.1	33.6
0.20775	-0.156443	-0.103301	-0.190307	0.85013	22.75	13.85	66.6	26.65
0.208	-0.161643	-0.0995765	-0.207082	0.855805	24.1	14.85	65.65	19.25
0.20825	-0.168493	-0.0958765	-0.223132	0.859755	26.85	14.8	60.75	10.85
0.2085	-0.175068	-0.0921765	-0.237457	0.86123	22.75	11.35	48.9	4.45
0.20875	-0.179868	-0.0902015	-0.247582	0.86198	17.55	7.9	34.6	1.5
0.209	-0.183843	-0.0882265	-0.254757	0.86198	11	8.4	24.2	8.88178e-13
0.20925	-0.185368	-0.0860015	-0.259682	0.86198	4.7	9.4	14.8	1
0.2095	-0.186193	-0.0835265	-0.262157	0.86148	3.3	8.9	9.9	3
0.20975	-0.187018	-0.0815515	-0.264632	0.86048	1.4	4.4	7.4	4
0.21	-0.186893	-0.0813265	-0.265857	0.85948	4.95	3	2.45	4
0.21025	-0.184543	-0.0830515	-0.265857	0.85848	11.85	6.95	1	6.9
0.2105	-0.180968	-0.0848015	-0.265357	0.85603	20.6	4	2.5	14.75
0.21075	-0.174243	-0.0850515	-0.264607	0.851105	31	1.45	5.95	24.65
0.211	-0.165468	-0.0855265	-0.262382	0.843705	36.75	2.45	12.35	35
0.21125	-0.155868	-0.0862765	-0.258432	0.833605	40.6	6.9	18.25	46.9
0.2115	-0.145168	-0.0889765	-0.253257	0.820255	41.15	9.85	25.15	61.75
0.21175	-0.135293	-0.0912015	-0.245857	0.80273	38.45	8.4	31.6	79.95
0.212	-0.125943	-0.0931765	-0.237457	0.78028	38.15	4.9	39	102.2
0.21225	-0.116218	-0.0936515	-0.226357	0.75163	37.25	2.95	48.4	119.5
0.2125	-0.107318	-0.0946515	-0.213257	0.72053	30.95	5.95	56.3	126.4
0.21275	-0.100743	-0.0966265	-0.198207	0.68843	24.1	7.9	61.7	131.35
0.213	-0.0952682	-0.0986015	-0.182407	0.654855	17	10.4	60.25	138.25
0.21325	-0.0922432	-0.101826	-0.168082	0.619305	12.65	11.4	58.25	143.2
0.2135	-0.0889432	-0.104301	-0.153282	0.583255	14.55	11.35	56.75	143.7
0.21375	-0.0849682	-0.107501	-0.139707	0.547455	18.9	10.85	57.25	141.75
0.214	-0.0794932	-0.109726	-0.124657	0.51238	24.65	10.35	59.75	135.3
0.21425	-0.0726432	-0.112676	-0.109832	0.479805	29.85	12.8	59.3	129.8
0.2145	-0.0645682	-0.116126	-0.0950073	0.44748	32.05	15.8	62.75	131.3
0.21475	-0.0566182	-0.120576	-0.0784573	0.414155	29.65	17.8	65.7	132.3
0.215	-0.0497432	-0.125026	-0.0621573	0.38133	28.55	13.85	67.65	127.4
0.21525	-0.0423432	-0.127501	-0.0446323	0.350455	27.15	7.4	71.55	123.5
0.2155	-0.0361682	-0.128726	-0.0263823	0.31958	25.8	4.9	70.05	122.95
0.21575	-0.0294432	-0.129951	-0.0096073	0.28898	24.15	8.4	63.65	123.4
0.216	-0.0240932	-0.132926	0.0054427	0.25788	16.5	13.35	57.25	126.85
0.21625	-0.0211932	-0.136626	0.0190177	0.225555	6.35	12.85	50.35	129.8
0.2165	-0.0209182	-0.139351	0.0306177	0.19298	1.65	5.45	43.45	126.4
0.21675	-0.0220182	-0.139351	0.0407427	0.162355	3.85	1	38.05	121
0.217	-0.0228432	-0.138851	0.0496427	0.13248	6.05	1.95	30.65	121.5
0.21725	-0.0250432	-0.138376	0.0560677	0.101605	10.4	1	21.25	123
0.2175	-0.0280432	-0.139351	0.0602677	0.0709798	15.05	2.45	12.85	120.5
0.21775	-0.0325682	-0.139601	0.0624927	0.0413548	18.4	3.45	5.4	114.05
0.218	-0.0372432	-0.137626	0.0629677	0.0139548	17.05	12.35	0.55	102.7
0.21825	-0.0410932	-0.133426	0.0622177	-0.00999516	12.1	15.3	6.4	88.85
0.2185	-0.0432932	-0.129976	0.0597677	-0.0304702	8.25	7.4	18.2	83.9
0.21875	-0.0452182	-0.129726	0.0531177	-0.0519452	8.75	0.5	32.05	81.45
0.219	-0.0476682	-0.129726	0.0437427	-0.0711952	10.65	1.95	40.5	73.05
0.21925	-0.0505432	-0.130701	0.0328677	-0.0884702	14.25	1.95	50.9	65.2
0.2195	-0.0547932	-0.130701	0.0182927	-0.103795	16.15	2.45	57.3	53.85
0.21975	-0.0586182	-0.129476	0.0042177	-0.115395	18.1	1.95	56.3	43
0.22	-0.0638432	-0.129726	-0.0098573	-0.125295	22.8	2.5	60.7	37.05
0.22025	-0.0700182	-0.130726	-0.0261323	-0.13392	26.1	2	65.65	33.55
0.2205	-0.0768932	-0.130726	-0.0426823	-0.14207	28.3	3.45	64.7	28.65
0.22075	-0.0841682	-0.129001	-0.0584823	-0.148245	30.2	7.9	64.2	24.65
0.221	-0.0919932	-0.126776	-0.0747823	-0.154395	31	9.4	61.75	21.2
0.22125	-0.0996682	-0.124301	-0.0893573	-0.158845	28.75	9.4	54.3	13.8
0.2215	-0.106368	-0.122076	-0.101932	-0.161295	29.05	5.45	51.35	9.85
0.22175	-0.114193	-0.121576	-0.115032	-0.16377	30.15	1.5	55.3	6.45
0.222	-0.121443	-0.121326	-0.129582	-0.16452	29.85	1.45	59.7	1
0.22225	-0.129118	-0.122301	-0.144882	-0.16427	31.85	3.45	60.25	1
0.2225	-0.137368	-0.123051	-0.159707	-0.16402	30.45	2	59.25	3.95
0.22275	-0.144343	-0.123301	-0.174507	-0.162295	26.3	0.5	56.25	5.9
0.223	-0.150518	-0.123301	-0.187832	-0.16107	22.5	2.95	53.8	3.9
0.22325	-0.155593	-0.121826	-0.201407	-0.160345	18.1	5.9	53.8	3.4
0.2235	-0.159568	-0.120351	-0.214732	-0.15937	15.4	6.4	50.85	3.95
0.22375	-0.163293	-0.118626	-0.226832	-0.15837	12.95	9.4	44.95	4.5
0.224	-0.166043	-0.115651	-0.237207	-0.15712	9.65	10.9	36.05	6.95
0.22425	-0.168118	-0.113176	-0.244857	-0.154895	7.4	8.9	28.15	8.9
0.2245	-0.169743	-0.111201	-0.251282	-0.15267	3.8	7.9	23.2	7.4
0.22475	-0.170018	-0.109226	-0.256457	-0.151195	2.45	5.9	18.25	7.4
0.225	-0.170968	-0.108251	-0.260407	-0.14897	1.85	4.4	12.85	7.9
0.22525	-0.170943	-0.107026	-0.262882	-0.147245	2.75	4.95	6.9	9.4
0.2255	-0.169593	-0.105776	-0.263857	-0.14427	5.45	3.5	1.45	13.35
0.22575	-0.168218	-0.105276	-0.263607	-0.14057	10.95	1.5	4.45	14.8
0.226	-0.164118	-0.105026	-0.261632	-0.13687	19.15	3.45	7.4	12.35
0.22625	-0.158643	-0.103551	-0.259907	-0.134395	23.3	3.95	9.85	10.35
0.2265	-0.152468	-0.103051	-0.256707	-0.131695	26.9	1.5	17.75	13.3
0.22675	-0.145193	-0.102801	-0.251032	-0.127745	32.1	1	25.15	16.3
0.227	-0.136418	-0.102551	-0.244132	-0.123545	33.45	3.45	31.55	20.25
0.22725	-0.128468	-0.104526	-0.235257	-0.11762	31.55	7.45	40.95	19.75
0.2275	-0.120643	-0.106276	-0.223657	-0.11367	33.5	5.5	49.85	13.85
0.22775	-0.111718	-0.107276	-0.210332	-0.110695	31.05	4.95	56.8	11.85
0.228	-0.105118	-0.108751	-0.195257	-0.107745	27.2	4.9	66.2	10.85
0.22825	-0.0981182	-0.109726	-0.177232	-0.10527	28.55	3.4	72.1	11.4
0.2285	-0.0908432	-0.110451	-0.159207	-0.102045	24.95	3.4	69.1	9.9
0.22875	-0.0856432	-0.111426	-0.142682	-0.10032	20	4.45	63.65	4.45
0.229	-0.0808432	-0.112676	-0.127382	-0.0998202	19.2	4	58.25	0.5
0.22925	-0.0760432	-0.113426	-0.113557	-0.10057	17	5.45	50.35	2
0.2295	-0.0723432	-0.115401	-0.102207	-0.10082	15.35	8.4	44.95	0.5
0.22975	-0.0683682	-0.117626	-0.0910823	-0.10082	15.35	9.85	44	2.45
0.23	-0.0646682	-0.120326	-0.0802073	-0.102045	12.9	12.3	43.5	6.4
0.23025	-0.0619182	-0.123776	-0.0693323	-0.10402	9.6	12.85	44.5	11.85
0.2305	-0.0598682	-0.126751	-0.0579573	-0.10797	7.7	14.85	47.45	15.8
0.23075	-0.0580682	-0.131201	-0.0456073	-0.11192	8	13.85	50.35	14.35
0.231	-0.0558682	-0.133676	-0.0327823	-0.115145	9.6	11.4	52.3	9.4
0.23125	-0.0532682	-0.136901	-0.0194573	-0.11662	11.25	7.9	53.8	6.4
0.2315	-0.0502432	-0.137626	-0.0058823	-0.118345	9.6	3.4	50.35	10.35
0.23175	-0.0484682	-0.138601	0.0057177	-0.121795	8.2	6.4	42.45	11.35
0.232	-0.0461432	-0.140826	0.0153427	-0.12402	8.5	6.4	32.1	9.9
0.23225	-0.0442182	-0.141801	0.0217677	-0.126745	6.3	5.9	21.25	10.4
0.2325	-0.0429932	-0.143776	0.0259677	-0.12922	5.2	2	10.35	8.9
0.23275	-0.0416182	-0.142801	0.0269427	-0.131195	2.45	3.45	0.95	7.9
0.233	-0.0417682	-0.142051	0.0264427	-0.13317	3.9	1.5	6.45	12.35
0.23325	-0.0435682	-0.142051	0.0237177	-0.13737	8.55	2	16.85	17.3
0.2335	-0.0460432	-0.143051	0.0180177	-0.14182	9.65	5.95	23.25	16.85
0.23375	-0.0483932	-0.145026	0.0120927	-0.145795	14	6.45	30.1	19.8
0.234	-0.0530432	-0.146276	0.0029677	-0.15172	18.9	4.95	38.5	20.7
0.23425	-0.0578432	-0.147501	-0.0071573	-0.156145	18.9	3.9	40	17.25
0.2345	-0.0624932	-0.148226	-0.0170323	-0.160345	19.15	0.95	41.45	15.3
0.23475	-0.0674182	-0.147976	-0.0278823	-0.163795	17.25	1.5	43.45	12.3
0.235	-0.0711182	-0.147476	-0.0387573	-0.166495	16.45	3.45	45.95	12.35
0.23525	-0.0756432	-0.146251	-0.0508573	-0.16997	18.95	6.9	48.35	11.9
0.2355	-0.0805932	-0.144026	-0.0629323	-0.172445	23.05	7.9	50.35	8.4
0.23575	-0.0871682	-0.142301	-0.0760323	-0.17417	27.7	7.9	50.35	7.4
0.236	-0.0944432	-0.140076	-0.0881073	-0.176145	28.25	10.85	46.35	5.4
0.23625	-0.101293	-0.136876	-0.0992073	-0.17687	27.65	13.8	46.9	1.95
0.2365	-0.108268	-0.133176	-0.111557	-0.17712	28.25	13.35	47.4	2.95
0.23675	-0.115418	-0.130201	-0.122907	-0.178345	28	11.4	45.45	3.95
0.237	-0.122268	-0.127476	-0.134282	-0.179095	24.65	12.85	44.95	0.45
0.23725	-0.127743	-0.123776	-0.145382	-0.17812	22.5	11.8	44.45	2.95
0.2375	-0.133518	-0.121576	-0.156507	-0.17762	19.75	10.8	43.45	2.45
0.23775	-0.137618	-0.118376	-0.167107	-0.176895	16.75	13.8	44.4	6.9
0.238	-0.141893	-0.114676	-0.178707	-0.17417	19.8	8.4	46.9	7.45
0.23825	-0.147518	-0.114176	-0.190557	-0.17317	21.1	2	46.4	4
0.2385	-0.152443	-0.113676	-0.201907	-0.17217	18.9	0	45.95	7.95
0.23875	-0.156968	-0.114176	-0.213532	-0.169195	15.6	4	41.5	9.4
0.239	-0.160243	-0.115676	-0.222657	-0.16747	11.8	5.45	35.05	8.4
0.23925	-0.162868	-0.116901	-0.231057	-0.164995	11.55	5.9	30.15	13.35
0.2395	-0.166018	-0.118626	-0.237732	-0.160795	11.5	4.4	23.7	14.8
0.23975	-0.168618	-0.119101	-0.242907	-0.157595	6.05	0.95	17.75	11.3
0.24	-0.169043	-0.119101	-0.246607	-0.155145	2.2	4.45	12.35	13.25
0.24025	-0.167518	-0.116876	-0.249082	-0.15097	8.8	8.9	3.95	16.25
0.2405	-0.164643	-0.114651	-0.248582	-0.14702	11.75	6.4	6.9	16.8
0.24075	-0.161643	-0.113676	-0.245632	-0.14257	10.4	1.95	11.3	21.75
0.241	-0.159443	-0.113676	-0.242932	-0.136145	11.8	0	16.25	21.75
0.24125	-0.155743	-0.113676	-0.237507	-0.131695	21.1	1.95	20.75	12.85
0.2415	-0.148893	-0.112701	-0.232557	-0.12972	28	2.45	20.3	9.9
0.24175	-0.141743	-0.112451	-0.227357	-0.126745	31.05	2	25.7	10.9
0.242	-0.133368	-0.111701	-0.219707	-0.12427	29.35	1.5	30.65	6.45
0.24225	-0.127068	-0.113201	-0.212032	-0.12352	21.95	7.4	29.15	3.95
0.2425	-0.122393	-0.115401	-0.205132	-0.122295	18.95	7.85	28.1	0.95
0.24275	-0.117593	-0.117126	-0.197982	-0.123045	18.35	6.4	30.15	3.95
0.243	-0.113218	-0.118601	-0.190057	-0.12427	18.35	5.4	33.1	0.5
0.24325	-0.108418	-0.119826	-0.181432	-0.122795	17.25	4.95	40.95	7.9
0.2435	-0.104593	-0.121076	-0.169582	-0.12032	15.6	5.95	49.9	7.9
0.24375	-0.100618	-0.122801	-0.156482	-0.118845	15.1	11.85	52.85	7.4
0.244	-0.0970432	-0.127001	-0.143157	-0.11662	16.2	14.3	53.3	8.4
0.24425	-0.0925182	-0.129951	-0.129832	-0.114645	19.5	10.85	52.35	5.9
0.2445	-0.0872932	-0.132426	-0.116982	-0.11367	22.25	6.95	49.4	1.45
0.24475	-0.0813932	-0.133426	-0.105132	-0.11392	21.65	1.5	41.45	5.95
0.245	-0.0764682	-0.133176	-0.0962573	-0.116645	19.75	0.5	35.05	11.85
0.24525	-0.0715182	-0.133176	-0.0876073	-0.119845	18.1	4.4	33.6	13.8
0.2455	-0.0674182	-0.135376	-0.0794573	-0.123545	15.3	6.85	32.6	14.3
0.24575	-0.0638682	-0.136601	-0.0713073	-0.126995	15.1	4.95	35.1	12.35
0.246	-0.0598682	-0.137851	-0.0619073	-0.12972	13.5	4.5	37.55	13.85
0.24625	-0.0571182	-0.138851	-0.0525323	-0.13392	12.65	1.05	37	13.35
0.2465	-0.0535432	-0.138376	-0.0434073	-0.136395	14.3	3.5	39.45	4.95
0.24675	-0.0499682	-0.140601	-0.0328073	-0.136395	15.35	6.4	42.4	2
0.247	-0.0458682	-0.141576	-0.0222073	-0.135395	14.75	7.4	39	3.45
0.24725	-0.0425932	-0.144301	-0.0133073	-0.13467	10.1	9.85	32.1	1
0.2475	-0.0408182	-0.146501	-0.0061573	-0.134895	5.2	9.35	21.2	2.4
0.24775	-0.0399932	-0.148976	-0.0027073	-0.13587	1.65	6.45	6.4	8.4
0.248	-0.0416432	-0.149726	-0.0029573	-0.139095	6.85	3.95	2	12.35
0.24825	-0.0434182	-0.150951	-0.0037073	-0.142045	9.55	5.45	8.9	13.85
0.2485	-0.0464182	-0.152451	-0.0074073	-0.14602	14.5	2	21.7	18.35
0.24875	-0.0506682	-0.151951	-0.0145573	-0.15122	17.55	1.95	28.1	19.25
0.249	-0.0551932	-0.153426	-0.0214573	-0.155645	21.95	3.45	33.05	20.2
0.24925	-0.0616432	-0.153676	-0.0310823	-0.16132	24.15	0.5	40.45	22.2
0.2495	-0.0672682	-0.153676	-0.0416823	-0.166745	22.8	0.5	38.5	21.7
0.24975	-0.0730432	-0.153926	-0.0503323	-0.17217	22.25	2.95	37.05	21.25
0.25	-0.0783932	-0.155151	-0.0602073	-0.17737	19.5	2.95	42.45	17.35
0.25025	-0.0827932	-0.155401	-0.0715573	-0.180845	19.5	1.45	42.45	13.35
0.2505	-0.0881432	-0.155876	-0.0814323	-0.184045	22.2	0.95	39.5	11.35
0.25075	-0.0938932	-0.155876	-0.0913073	-0.18652	24.65	0.95	40.5	9.9
0.251	-0.100468	-0.155401	-0.101682	-0.188995	24.9	2.95	36.05	7.9
0.25125	-0.106343	-0.154401	-0.109332	-0.19047	22.2	7.9	31.1	2.45
0.2515	-0.111568	-0.151451	-0.117232	-0.19022	19.8	13.3	33.55	3.95
0.25175	-0.116243	-0.147751	-0.126107	-0.188495	17.85	17.3	33.05	8.9
0.252	-0.120493	-0.142801	-0.133757	-0.18577	18.4	17.8	32.6	11.4

## Sheet: Fig S2
Figure S2A
Left: Rats trained 8-13 days
	Values are fraction right choice
Training Day	FFF mean	FMS mean	SMF mean	SSS mean	FFF sem	FMS sem	SMF sem	SSS sem
1	0.673977	0.455744	0.486714	0.32215	0.0726448	0.0767378	0.0661093	0.0381018
2	0.719131	0.540657	0.547341	0.394162	0.0763283	0.0559423	0.0465318	0.0261025
3	0.701718	0.549573	0.512886	0.381536	0.074047	0.0455085	0.0523651	0.0396617
4	0.723434	0.580654	0.567879	0.386183	0.0644776	0.0375553	0.0331063	0.0312308
5	0.7563	0.510315	0.484262	0.352883	0.0350519	0.0799718	0.0702759	0.0354092
6	0.64651	0.556837	0.467573	0.369067	0.0814727	0.0570037	0.0787491	0.0416319
7	0.685527	0.513009	0.489316	0.343233	0.0499171	0.0563065	0.0434025	0.0219722
8	0.656746	0.566067	0.427429	0.319476	0.0848954	0.0569456	0.0441825	0.0561051
9	0.599905	0.501821	0.462232	0.379796	0.0668551	0.0520987	0.00831858	0.0453529
10	0.638163	0.507134	0.521119	0.305321	0.0901092	0.0217296	0.0543171	0.0317372
11	0.678263	0.462496	0.476264	0.394319	0.0730558	0.0994705	0.0726157	0.0109141
12	0.66876	0.498779	0.445935	0.34326	0.0782564	0.0552586	0.0392706	0.0348265
13	0.84	0.571429	0.529412	0.302326	0	0	0	0
Left: Rats trained 15-22 days
	Values are fraction right choice
Training Day	FFF mean	FMS mean	SMF mean	SSS mean	FFF sem	FMS sem	SMF sem	SSS sem
1.5	0.636563	0.43345	0.401617	0.273623	0.0349324	0.0877753	0.068617	0.0370059
3.5	0.625568	0.406847	0.409237	0.356716	0.0426355	0.057735	0.0518853	0.0502539
5.5	0.680114	0.507144	0.472191	0.300252	0.032306	0.0560069	0.0603686	0.0438313
7.5	0.685614	0.486187	0.492914	0.279846	0.0506941	0.0435954	0.0327992	0.0368719
9.5	0.681292	0.425123	0.476274	0.27073	0.0554008	0.022078	0.0539309	0.043471
11.5	0.783214	0.545288	0.474557	0.328565	0.0394051	0.0370106	0.0414374	0.0471759
13.5	0.668068	0.420871	0.405559	0.296101	0.0811607	0.0354789	0.0389569	0.029511
15.5	0.547446	0.456836	0.464796	0.339721	0.0596168	0.0474242	0.0579499	0.0515076
17.5	0.611363	0.45482	0.451727	0.355206	0.0820939	0.0453542	0.0374871	0.0375965
19.5	0.644023	0.465424	0.395682	0.359207	0.0456069	0.0424605	0.0256285	0.0437337
21.5	0.674045	0.523847	0.507817	0.465745	0.028455	0.0455292	0.0596006	0.0573676
Figure S2B
	Values are Difference in fraction Right choice, FFF-SSS stimuli
Rat	62BS	107ST	18Ro	18Ri	18FB	107SI	62SS	62SC
MovingPanel	0.23757	0.307692	0.233694	0.370014	0.141357	0.472808	0.4645	0.3798
FixedPanel	0.0808416	0.135758	0.131746	0.302885	0	0.0991379

## Sheet: Fig S6
Figure S6B
	Left-choice trials
Time (ms)	Head Angle mean	Head Angle sem	W Lat mean	W Lat sem	W RC mean	W RC sem	Head dx mean	Head dx sem	Head dy mean	Head dy sem
0	84.2231	2.50633	14.8373	1.25142	23.3188	0.624768	0.058975	0.0396768	-0.0375145	0.039057
8.4	83.7157	2.58937	14.7427	1.26542	23.5599	0.644582	0.0284944	0.0157384	0.00819041	0.0102866
16.8	83.8683	2.61148	14.812	1.26403	23.3928	0.625823	-0.0874694	0.0329409	0.0293241	0.0398759
25.2	83.4639	2.59802	14.5359	1.27771	23.5033	0.631698	-0.0829988	0.0649207	0.0160142	0.0737803
33.6	84.0838	2.569	14.7846	1.22023	23.1813	0.646453	-0.131474	0.0778393	-0.0266398	0.0892203
42	84.2566	2.67147	14.7176	1.29153	23.128	0.651881	-0.101792	0.0914759	-0.105945	0.110244
50.4	83.8494	2.61731	14.5192	1.25551	23.3364	0.632149	-0.0921776	0.105988	-0.148259	0.126898
58.8	84.0404	2.64403	14.6383	1.29125	23.3428	0.638704	-0.07815	0.122136	-0.160194	0.144488
67.2	83.815	2.58656	14.4366	1.24579	23.2294	0.649696	-0.0826617	0.124914	-0.181582	0.144384
75.6	84.2497	2.6577	14.5797	1.28877	22.9485	0.652482	-0.0648143	0.144941	-0.200242	0.148122
84	83.7885	2.60548	14.369	1.26968	22.9977	0.633802	0.0144588	0.139956	-0.16787	0.156843
92.4	84.0362	2.63033	14.4221	1.3132	23.0158	0.630841	0.00693098	0.142686	-0.245606	0.17153
100.8	84.127	2.67546	14.3215	1.32231	22.932	0.623131	0.0968203	0.155054	-0.246481	0.192428
109.2	83.6521	2.63778	14.0596	1.31856	23.0662	0.646846	0.137768	0.161278	-0.286009	0.207254
117.6	83.9553	2.6102	14.3631	1.28699	22.9632	0.695518	0.124037	0.1687	-0.351535	0.212004
126	84.5261	2.57599	14.4424	1.28372	22.7413	0.706542	0.145988	0.184078	-0.442938	0.231874
134.4	83.7734	2.6436	14.239	1.32624	22.8052	0.738462	0.238021	0.186352	-0.538074	0.236757
142.8	84.4317	2.60962	14.4253	1.28707	22.7579	0.720715	0.257103	0.183975	-0.658842	0.259079
151.2	84.5052	2.5812	14.3383	1.27721	22.7179	0.76904	0.352244	0.190246	-0.830288	0.290893
	Right-choice trials
Time (ms)	Head Angle mean	Head Angle sem	W Lat mean	W Lat sem	W RC mean	W RC sem	Head dx mean	Head dx sem	Head dy mean	Head dy sem
0	84.0461	2.3508	14.6395	1.19527	24.4348	0.49722	0.051187	0.0427023	-0.0853163	0.0540873
8.4	83.9398	2.40821	14.6461	1.24054	24.3408	0.495567	0.00981399	0.0197096	0.0328853	0.0168867
16.8	84.1965	2.50918	14.8233	1.28737	24.0192	0.505989	-0.061001	0.0383172	0.052431	0.0538181
25.2	83.9906	2.34431	14.8209	1.22674	23.9586	0.502702	-0.101681	0.0516565	0.0707403	0.0857596
33.6	83.7325	2.44264	14.6999	1.28336	23.8851	0.494317	-0.109876	0.0775612	0.0488463	0.099394
42	84.123	2.40506	14.8873	1.26802	23.7156	0.481693	-0.201996	0.0827406	0.0616511	0.110043
50.4	84.2176	2.46824	14.9303	1.28471	23.6052	0.509408	-0.199562	0.0825899	0.0874022	0.13102
58.8	84.0876	2.42848	14.8979	1.27895	23.6438	0.53608	-0.218722	0.107923	0.0754088	0.142527
67.2	84.1022	2.40089	14.9213	1.24747	23.5558	0.54369	-0.275102	0.103267	0.0537471	0.159304
75.6	84.3387	2.45305	15.0564	1.26848	23.4297	0.519351	-0.319383	0.129431	0.0361261	0.168631
84	84.2775	2.38547	15.0288	1.25274	23.3268	0.511533	-0.313198	0.132609	0.0348876	0.170649
92.4	83.9684	2.44066	15.0054	1.25385	23.4913	0.512062	-0.318604	0.130334	0.0306262	0.17153
100.8	84.0935	2.38618	15.3218	1.25918	23.4076	0.535413	-0.345289	0.133738	-0.00804461	0.174028
109.2	84.0781	2.30831	15.0191	1.21875	23.4253	0.552337	-0.380656	0.136856	0.000623875	0.18146
117.6	83.7971	2.34236	15.0162	1.22137	23.3008	0.581271	-0.380279	0.139815	-0.0278656	0.195333
126	83.7049	2.38137	14.8696	1.26582	23.4349	0.60194	-0.448948	0.157867	-0.129517	0.216538
134.4	83.8964	2.42085	15.0202	1.27718	23.3253	0.620376	-0.484049	0.167127	-0.20611	0.2379
142.8	84.014	2.39785	15.6303	1.3271	23.5123	0.580974	-0.496914	0.187579	-0.305464	0.2549
151.2	83.3559	2.44439	15.4425	1.29793	23.7253	0.592915	-0.519082	0.197778	-0.487964	0.275055
